# Supplementary material for: Thorough Characterization of ETHQB3.5, a QTL Involved in Melon Fruit Climacteric Behavior and Aroma Volatile Composition
Source: Foods. 2023 Jan 13;12(2):376. doi: 10.3390/foods12020376 (PMC9858179; doi:10.3390/foods12020376)
Supplement: Supplementary file 1 [file foods-12-00376-s001.zip]

Archive with 2 entries (2 files):
- Dos-Santos Figure S1. RR EP SC3-5-13 final2.pdf
- Dos-Santos Tables S1-S6 FOODSv20FINAL.xlsx
