# Supplementary material for: Thorough Characterization of ETHQB3.5, a QTL Involved in Melon Fruit Climacteric Behavior and Aroma Volatile Composition
Source: Foods. 2023 Jan 13;12(2):376. doi: 10.3390/foods12020376 (PMC9858179; doi:10.3390/foods12020376)
Supplement: Supplementary file 1 [file foods-12-00376-s001.zip › Dos-Santos Tables S1-S6 FOODSv20FINAL.xlsx]

## Sheet: Table S1. Molecular markers
Table S1. List of molecular markers used in this study and located in MELOGEN v4.0 (Castanera et al., 2020).
Marker	Crhomosome	Physical position (v4.0)	Reference		Sequence
CMPSNP556	3	20373958	Garcia Mas et al., 2012		CCTCACCCTCCCCTCAAATTCCCCACAACCAGATTTCCGTCTCCAAAATCAATGGCGAC[A/C]GCTATGTCCTCCCCTAAACCACTTGTTCAAGTCAAGGACAACATCGAACTCACTGAAACCG
A_21-C11	3	20816308	Deleu et al., 2009		CTGGATGAGAAAATGCGAGA	CCATGGCTTATCAAGAAGAGA	ACGAAATCAAAGCATCCAGAC
ECM208	3	24346383	Fernandez_Silva et al. 2008		AGAGTGAGGCCGAGCGAAATTCACATTTTCAAAAAAAAAAAAAAAAGAAAAAAAGTGAAAATTTGAGAGATTTTTCAGCGACTGTTCTTGTTTTCGATCTTCTTCTTCATCATTCCCCCCATTTTCCCCAATGCCTTTGCCTCACGCCTCGGTATAGTTTCGTCGATTTCGGTGAAGATCCCACGTGTTTCATCGGAATCCCCTTCGGTCCAAGCAGATTTCCGGCGGTGTTGCTCTGATTTCTTACTACCTGGTTGTTGATCTGTCCCCAAACTGGCTGGATTTGTGTCTGGAGACCGAATTGAGATTGGATCTGTTGGATCTGAAAAGGGGTTAAGTAATTAAGTCCAATAGAAGGTGATTGCTCTACGCCACGGAAATCTTGACCCGAAAACCCAT…
mc296EST	3	24668302	Deleu et al., 2009		TCAGTTTTCCACCATTGAAGC
CMPSNP8	3	24780842	Blanca et al., 2011		AAAGTTGATAAGAGAAAGATATGTAGTCTGATTGATGTCAAGAAACTAACAACGGAGGC[A/G]TCGATGCACGCAGCGCAGAATGAACGACTCCCACTTAGAGTTGTAGTTCAAGTTCTCTTCT
CMCTN5	3	24926308	Gonzalo et al., 2005		GAATACAACCCACAAAATAAAAATAAAAATAAAAATAATAGTGAAAATCA GTATTTAAAGCTTTAAAAAAAAATGCAATGAACTGAGCGCCATAAATATA ATAGTTGAATACAAAATTAAAAAATGACAAAAGATCATGTTAGTATGTTT ATAATTTTTTATATATTTTTTTAAATGTGTGTGTGTGNATCTTCTNCNTC
CMN22-85	3	24931945	Fukino et al., 2007		TTCAGTTCTGGACTTAGATTACTCTCCACTTAACGGCGCCATTAAGAACGAAAAACAGAGGAAAAGGGCGCCATCGTCCAAAACGAACTCGTGGGGTTCTTGTTTCAAATACGTCTTTGACAAAATACGAGCAATTCATCTTGTGGGGTGACAGAGTCAGCCACGAGGAGAGAAATATTCGTTTGTCGGCGGAGAAATTCGGCAAATACAGGGGAAAGGAAACCGCCATGATGAAGATCGAGGGCTCTGTATTTAACCCAAAACGAGAGAGAGAGAGAGAGAGAGAGAGAGAGAGAGAGAGAGGGAGGGAGAGGGAGAGAACAAAAAAAAAAACTGAAATGAAGATTGGGGGAAATAGAAAAAAGTAGAATCGAGAAAGAACCTTGGATCTGGAGGAGA…
CMPSNP374	3	25197968	Garcia Mas et al., 2012		ATTGGGAAGGTTACAAATTTAGAGAAACGGTTAAACATTTCTGTAATGTCTTTATCACT[A/G]CCGCCAAAAGTGTTGATTATTATTCCCGCCTTCGTAAGTAAATGTGCATCTTGCTCTGTGT
ECM60c	3	26328662	Fernandez_Silva et al. 2008		ATAGTTATTCACCCATTAGATGTACAGAAGATAATACCCCATTTGAATCTAGAAATAATCAAAGGGCATGAGATTTTTTTTTAGAATATATGGCTAACATCAATCCAAATCAGTTCAATGATATATACCCTCTTCTCAAGACTACATTTAATTTGGGTTAGAAATCTGCGGAGACAAGTCATGCTACAAGGCATTCTGGTTGAAATGAAATATTTGAAAAGAGGGCCCTCAGGCAGTTTTTTGTTCTTCTTGGGATAGATTCCTTCACTGTTTCTTTAATATATGTGTGTGTGTGTGTGTGTGTGTGAGAGAGAGAGAGAGAGAGAGAGAGAGAGAGAGAACAATAGACATCTATTAATAATTCAATCGAATAAAAAGGTCAACCATAGGAGCAATTAC…
AI_06-G01	3	26205074	Deleu et al., 2009		ACAACACCATTATCACCACCAATC
AI_14-F04	3	26434021	Deleu et al., 2009		CATCTTCTTCATCCCTCGAAA
ECM205	3	26788316	Fernandez_Silva et al. 2008		AATCTTAACCTAACCAACGGGTTAGTGTTTGGTCCCTCTCTGCTTTGCTCTTGCCCTGCCGCCAGCCTCTGACATCGATTCCTTGGGCTTGTACCTCCAACTCAAGCCGATCGCTTCTTCTTCTTCTTCTTCTTCTTCTTCTTCTTCCATCCATGGCGGAAGCCCAGAGCGAACAAACCCTTTCCTTAGCTGAGCAATATTCCTTGAAAGAAAAAGAGGAGAAGGTGGATATACCACTGCCCTCTGAAGTGAAAGAGGTTGAGAACGCTGAAAATGCTGCTCCTGCTGAAGTTGTTGTGAAGAACGATGAACCACCTGTTGAAGCTGATGCTGATCAAAGCAGTGACAATCCCCCTGCTGAAGAATCTCCTGCTGTAGAGGACTCTGAAACTGGTCCTG…
MC215	3	26801772	Deleu et al., 2009		TCCTAAAACCCCCTTCTTCA	ATGGAGAAGGTTTCCGCTTCTCT
TJ10	3	27143907	Gonzalo et al., 2005		GCAGGAATTCGGCACGAGGAAAACGCAAAATCAGTGAGAAAATATTCAGATCTGATCTGATCTAACCTGATCGGAGATCTTCTTCTTCTTCTTCTTCTCTCTCCATCGGAAAAAATGTCGTCCACGTTCAGCGGTGATGAAACGGCACCTTTCTTTGGCTTTCTCGGCGCTGCTGCGGCCCTTGTTTTCTCCTGTATGGGAGCTGCTTACGGGACGGCAAAGAGCGGTGTTGGTGTGGCGTCAATGGGAGTGATGAGGCCGGAATTGGTAATGAAGTCTATTGTTCCGGTGGTTATGGCTGGAGTTTTGGGTATTTATGGTTTGATTATCGCTGTGATTATTAGTACGGGGATTAACCCTAAGGCTAAATCTTATTACCTTTTCGATGGTTACGCTCAT…
ECM125	3	27145624	Fernandez_Silva et al. 2008		AGCGAAAAACATCAAAGTTGAGTATCCGAAGGAAAACGCAAAATCAGTGAGAAAATATTCAGATCTGATCTGATCTAACCTGATCGGAGATCTTCTTCTTCTTCTTCTTCTTCTTCTTCTTCTTCTTCTTCTCTCTCCATCGGAAAAAATGTCGTCCACGTTCAGCGGTGATGAAACGGCACCTTTCTTTGGCTTTCTGGGCGCTGCTGCGGCCCTTGTTTTCTCCTGTATGGGAGCTGCTTACGGGACGGCAAAGAGCGGTGTTGGTGTGGCGTCAATGGGAGTGATGAGGCCGGAATTGGTAATGAAGTCTATTGTTCCGGTGGTTATGGCTGGAGTTTTGGGTATTTATGGTTTGATTATTGCTGTGATTATTAGTACGGGGATTAACCCTAAGGC…
A_06-A03	6	22737389	Deleu et al., 2009		AGCTGCTCTAGGGCCTCTGT	GGATTTCTTCGGGCTTGTAA					Deleu et al. 2009
CMTCN41	6	25667835	Gonzalo et al., 2005		CCCCAAGATTCGTATTAATC	TGGTAGTAGAGATGATATAC					Gonzalo etal
ECM178	6	32492804	Fernandez_Silva et al. 2008		CATAGAGCATTTGCCGGAGT	TGAAAAGCTAGCATGGATTGG					Fernandeza silva et al
References	References
[24]	24	Blanca, J.; Esteras, C.; Ziarsolo, P.; Pérez, D.; Fernández-Pedrosa, V.; Collado, C.; de Pablos, R.R.; Ballester, A.; Roig, C.; Cañizares, J.; Picó, B. Transcriptome sequencing for SNP discovery across Cucumis melo. BMC Genom. 2012, 13, 280. https://doi.org/10.1186/1471-2164-13-280
[55]	55	Castanera, R.; Ruggieri, V.; Pujol, M.; Garcia-Mas, J.; Casacuberta, J. An Improved melon reference genome with sin-gle-molecule sequencing uncovers a recent burst of transposable elements with potential impact on genes. Front. Plant Sci. 2020, 10, 1815. DOI: 10.3389/fpls.2019.01815
[47]	47	Deleu, W.; Esteras, C.; Roig, C.; Gonzalez-To, M.; Fernandez-Silva, I.; Gonzalez-Ibeas, D.; Blanca, J.; Aranda, M.A.; Arus, P.; Nuez, F.; Monforte, A.J.; Pico, M.B.; Garcia-Mas, J. A set of EST-SNPs for map saturation and cultivar identification in melon. BMC Plant Biol. 2009, 9. https://doi.org/10.1186/1471-2229-9-90
[26]	26	Diaz, A.; Fergany, M.; Formisano, G.; Ziarsolo, P.; Blanca, J.; Fei, Z.; Staub, J.E.; Zalapa, J.E.; Cuevas, H.E.; Dace, G.; Oliver, M.; Boissot, N.; Dogimont, C.; Pitrat, M.; Hofstede, R.; van Koert, P.; Harel-Beja, R.; Tzuri, G.; Portnoy, V.; Cohen, S.; Schaffer, A.; Katzir, N.; Xu, Y.; Zhang, H.; Fukino, N.; Matsumoto, S.; Garcia-Mas, J.; Monforte, A.J. A consensus linkage map for molecular mar…
[45]	45	Fernández-Silva, I.; Eduardo, I.; Blanca, J.; Esteras, C.; Picó, B.; Nuez, F.; Arús, P.; Garcia-Mas, J.; Monforte, A.J. Bin mapping of genomic and EST-derived SSRs in melon (Cucumis melo L.). Theor. Appl. Genet. 2008, 118, 139-150. http:/doi.org/10.1007/s00122-008-0883-3
[50]	50	Fukino, N.; Sakata, Y.; Kunihisa, M.; Matsumoto, S. Characterisation of novel simple sequence repeat (SSR) markers for melon (Cucumis melo L.) and their use for genotype identification. J. Hort. Sci. Biotechnol. 2007, 82, 330–334. https://doi.org/10.1080/14620316.2007.11512237
[48]	48	Garcia-Mas, J.; Benjak, A.; Sanseverino, W.; Bourgeois, M.; Mir, G.; González, V.M.; Henaff, E.; Cámara, F.; Cozzuto, L.; Lowy, E.; Alioto, T.; Capella-Gutierrez, S.; Blanca, J.; Cañizares, J.; Ziarsolo, P.; González-Ibeas, D.; Rodriguez-Moreno, L.; Droege, M.; Du, L.; Alvarez-Tejado, M.; Lorente-Galdós, B.; Mele, M.; Yang, L.M.; Weng, Y.Q.; Navarro, A.; Marques-Bonet, T..; Aranda, M.A.; Nuez, F.…
[46]	46	Gonzalo, M.J.; Oliver, M.; Garcia-Mas, J.; Monfort, A.; Dolçet-Sanjuan, R.; Katzir, N.; Arús, P.; Monforte, A.J. Simple sequence repeat markers used in merging linkage maps of melon (Cucumis melo L.). Theor. Appl. Genet. 2005, 110, 802-811. https://doi.org/10.1007/s00122-004-1814-6

## Sheet: Table S2
Table S2. Melon graphical genotype of the NILs used in this study.
The map of melon chromosome 3, with the molecular markers used to genotype (Table S1), is depicted below together with their physical position according to the melon genome v4.0 (Castanera et al., 2020).
The bins defined by the recombination points are marked with horizontal lines. Empty collumns indicate the intervals of recombinant events.
The genotype code for the markers is: 2 for SC and 0 for PS alleles. Introgressions in green indicates non-climacteric and in orange climacteric NILs. Recombinant intervals are depicted with lighter color. The bin numbers are located below the genotypes for each marker.
The QTL of the climacteric ETHQB3.5 and those of aroma volatile compounds and compound classes are shown below. The compound classes or individual VOC outlined indicate that the effects of the QTLs are below PS levels. Total number of QTLs per position is in the last row.
The position of ETHQB3.5 is indicated in black
Physical position in Genome V4.0	20373958	20816308	24346383	24668302	24780842	24926308	24931945		25197968		26205074	26328662		26434021	26788316	26801772		27143907	27145624
Near-isogenic line (NIL)	CMPSNP556	A_21-C11	ECM208	mc296EST	CMPSNP8	CMCTN5	CMN22-85		CMPSNP374		ECM60c	AI_06-G01		AI_14-F04	ECM205	MC215		TJ10	ECM125
SC3-5-7	0	2	2	2	2	2	2		2		0	0		0	0	0		0	0
SC3-5-8	0	2	2	2	2	2	2		2		2	2		2	2	2		0	0
SC3-5-12	0	0	0	0	0	0	0		2		2	2		2	2	2		2	2
SC3-5-13	0	2	2	2	2	2	2		2		2	2		0	0	0		0	0
SC3-5-14	0	2	2	2	2	2	2		2		2	2		0	0	0		0	0
Bin		1							2		3			4				5
												ETHQB3.5
									Ketones		Acetate esters							Aldehydes
											Sulfur-derived compounds
		(E)-4-(2,6,6-Trimethyl-1-cyclohexenyl)but-3-en-2-one	(E)-4-(2,6,6-Trimethyl-1-cyclohexenyl)but-3-en-2-one						S-Methyl ethanethioate		Methyl propanoate	Methyl butanoate		3-Methylbut-2-enyl acetate				Methyldisulfanylmethane
		NID4 (LRI 734; RT 3.229) (m/z 41, 98, 69, 55, 83)							Methyl 2-methylbutanoate		1-Methylethyl acetate	Propyl propanoate		3-Methylcyclohexan-1-ol				Hexanal
									2-Methylbutyl acetate		2-Methylbutan-1-ol	Butyl acetate		2,6-Dimethylheptan-4-one				Methyl 2-ethylbutanoate
									Hexyl acetate		2-methylpropyl acetate	1-Methylsulfanylbutan-1-one		(1-Hydroxy-2,4,4-trimethyl-pentan-3-yl) 2-methylpropanoate
									2-Phenylethyl acetate		1-(3-Hydroxypropylsulfanyl)ethanone	3-Methylbutyl acetate		Methanethiol				(2-Methylcyclohexyl)methanol
											NID1	Methyl 2-methylsulfanylacetate		Butanal				3-Acetyloxybutan-2-yl acetate, meso
											Benzyl acetate	3-Methyl-1-methylsulfanyl-butan-1-one		But-2-enal				Heptyl acetate
											Ethenylbenzene	1,8,8-Trimethyl-7-oxabicyclo[2-2-2]octane		Pent-1-en-3-one
											Butan-2-yl acetate	4-Methylpentan-2-one		3-Acetyloxybutan-2-yl acetate, rac
												2-methylprop-2-enyl acetate		2-Ethyl-3-hydroxyhexyl 2-methylpropanoate
												2-Methylpropyl propanoate
												Pentyl acetate
Number of QTLs		2							6			23		10				7			TOTAL	48
Reference
[55]	Castanera, R.; Ruggieri, V.; Pujol, M.; Garcia-Mas, J.; Casacuberta, J. An Improved melon reference genome with sin-gle-molecule sequencing uncovers a recent burst of transposable elements with potential impact on genes. Front. Plant Sci. 2020, 10, 1815. DOI: 10.3389/fpls.2019.01815

## Sheet: Table S3 genes v4.0
Table S3. List of genes, description and properties obtained from MELOGEN database v4.0 that were covered by molecular markers in the region of the QTL of the climacteric ETHQB3.5
and the introgressions between molecular markers CM22-85 and TJ10 (positions indicated in Table S2). Green or orange color indicate the positions of the melon chromosome 3 covered by this study (in bin1 or bin3, respectively).							The extension of the bins are indicated in grey
Black color indicate the position of the QTL ETHQB3.5 (in bin3).
Name of gene	Initial position	End position	Bin1	Bin2	Bin3	Bin4	bin 5	description
CMN22-85	24931945	24931945						Molecular marker
MELO3C011281	24942792	24947763						Homeobox protein knotted-1, putative
MELO3C011280	24948757	24949716						NHL domain-containing protein, putative
MELO3C030306	24954181	24954525						NHL domain protein
MELO3C011279	24955889	24959164						Hydroxyproline O-arabinosyltransferase 1
MELO3C011278	24959729	24959878						Flotillin-like protein 3
MELO3C011277	24961643	24963531						Flotillin-like protein 1
MELO3C011276	24967354	24969236						40S ribosomal protein S11
MELO3C011275	24973810	24974670						Serine-rich protein-like protein
MELO3C011274	24976491	24980635						AmmeMemoRadiSam system protein B
MELO3C011273	24981285	24986131						Hexosyltransferase
MELO3C011272	24990815	24994577						Exostosin family protein
MELO3C011271	24998345	24999344						14 kDa proline-rich protein DC2.15
MELO3C011270	25003335	25005628						Adenine phosphoribosyltransferase, putative
MELO3C011269	25018617	25019658						ATP synthase subunit b', chloroplastic
MELO3C011268	25022409	25023889						Auxin-responsive protein
MELO3C011266	25027951	25032061						Histone acetyltransferase
MELO3C011265	25030418	25031633						Core-2/I-branching beta-1,6-N-acetylglucosaminyltransferase family protein, putative
MELO3C011264	25033241	25035834						Histone acetyltransferase
MELO3C030307	25033626	25033904						Unknown protein
MELO3C011263	25036053	25038585						EEIG1/EHBP1 protein amino-terminal domain protein
MELO3C011262	25043411	25046329						Serine/threonine-protein kinase
MELO3C011261	25046897	25051295						Peroxidase
MELO3C011260	25052467	25056364						EIN3-binding F box protein 1
MELO3C011257	25062581	25077368						Phospholipase D
MELO3C011256	25079953	25085206						DEAD-box ATP-dependent RNA helicase-like protein
MELO3C011255	25087260	25088108						F13O11.17 protein
MELO3C011254	25088358	25089785						UPF0481 protein At3g47200
MELO3C011253	25092618	25094060						Phosphate translocator-related family protein
MELO3C011252	25103351	25104414						EG45-like domain containing protein
MELO3C011251	25107705	25110321						adenine nucleotide transporter BT1, chloroplastic/mitochondrial-like
MELO3C011250	25110581	25112353						Transcription factor HY5
MELO3C011249	25114215	25117709						Transmembrane protein, putative
MELO3C011248	25119571	25121034						UPF0481 protein At3g47200
MELO3C028333	25126968	25127134						Unknown protein
MELO3C022631	25133274	25133440						Unknown protein
MELO3C030098	25138184	25138579						UPF0481 protein At3g47200
MELO3C030308	25138907	25139805						UPF0481 protein At3g47200
MELO3C011247	25147814	25148605						UPF0481 protein At3g47200
MELO3C011246	25150990	25153495						UPF0481 protein At3g47200
MELO3C011245	25164671	25166856						UPF0481 protein At3g47200-like
MELO3C011243	25165276	25176931						UPF0481 protein At3g47200
MELO3C011244	25170885	25176931						UPF0481 protein At3g47200
MELO3C011242	25193286	25195251						UPF0481 protein At3g47200
MELO3C011241	25196267	25197168						UPF0481 protein
MELO3C011240	25197557	25200468						UPF0481 protein At3g47200-like
CMPSNP374	25197968	25197968						Molecular marker
MELO3C011239	25208359	25208697						UPF0481 protein At3g47200-like
MELO3C011238	25216968	25218960						Zinc finger family protein
MELO3C011237	25224980	25229749						acyl-protein thioesterase 2-like
MELO3C011236	25236324	25243634						Peptidyl-prolyl cis-trans isomerase
MELO3C011235	25246038	25254392						tRNA (Cytosine-5-)-methyltransferase
MELO3C011234	25254390	25257345						GTP-binding nuclear protein
MELO3C030309	25256203	25256400						ID=MELO3C030309.2.1;Parent=MELO3C030309.2;description=Unknown protein;_AED=0.41
MELO3C011233	25258929	25262261						Allergen Act d 3
MELO3C011232	25276474	25280979						Boron transporter-like protein
MELO3C030310	25280776	25281681						Unknown protein
MELO3C011231	25286941	25289560						Ammonium transporter
MELO3C011230	25291476	25296240						1-deoxy-D-xylulose-5-phosphate synthase
MELO3C011229	25298039	25300206						EG45-like domain containing protein
MELO3C011228	25303184	25307308						N-alpha-acetyltransferase 50
MELO3C011227	25308982	25311585						zeaxanthin epoxidase, chloroplastic-like
MELO3C030100	25314072	25316454						Coatomer subunit beta'
MELO3C011226	25317916	25321395						zeaxanthin epoxidase, chloroplastic-like
MELO3C011225	25321473	25323359						V-type proton ATPase proteolipid subunit
MELO3C011224	25331089	25338711						Pleiotropic drug resistance ABC transporter
MELO3C011223	25340437	25340781						Dirigent protein
MELO3C011221	25357178	25359789						Flavin-containing monooxygenase
MELO3C011220	25368764	25376602						Transcriptional corepressor LEUNIG
MELO3C011219	25377482	25382952						Paramyosin-related family protein
MELO3C030311	25386811	25388448						gibberellin 3-beta-dioxygenase 1-like
MELO3C011218	25392530	25394286						gibberellin 3-beta-dioxygenase 1-like
MELO3C011217	25397333	25401618						Protein TIFY 8
MELO3C011216	25410256	25414373						Photosynthetic NDH subcomplex B 3
MELO3C011215	25418164	25426263						cyclin-A2-2-like isoform X2
MELO3C011214	25427696	25430116						serine/threonine protein phosphatase 2A 57 kDa regulatory subunit B' iota isoform
MELO3C028512	25433053	25434071						Unknown protein
MELO3C011213	25438904	25444006						E3 ubiquitin-protein ligase At1g63170
MELO3C011212	25444619	25448277						Photosystem II reaction center PsbP family protein
MELO3C011211	25449299	25455100						syntaxin-32
MELO3C011210	25458632	25460903						molybdate transporter 1 isoform X1
MELO3C011209	25466676	25469265						Protein MARD1
MELO3C011208	25477484	25478888						dentin sialophosphoprotein-like
MELO3C011207	25480155	25482975						Protein arginine N-methyltransferase 1.5
MELO3C011205	25514267	25518613						(RAP Annotation release2) Galactose-binding like domain containing protein
MELO3C011204	25518920	25522238						Ubiquitin carboxyl-terminal hydrolase 26
MELO3C011203	25524043	25541603						Pentatricopeptide repeat-containing family protein
MELO3C030312	25535173	25535436						Unknown protein
MELO3C011202	25545114	25550071						Plastid lipid-associated protein
MELO3C030313	25548539	25548829						Unknown protein
MELO3C011201	25552106	25554890						Core-2/I-branching beta-16-N-acetylglucosaminyltransferase family protein
MELO3C011200	25557340	25562901						BnaA08g12540D protein
MELO3C011199	25564726	25569449						Fasciclin-like arabinogalactan protein
MELO3C030314	25571893	25572484						Unknown protein
MELO3C011198	25572200	25573090						Flowering-promoting factor 1
MELO3C011197	25582086	25582689						ABC1 family protein, expressed
MELO3C011196	25590683	25596429						Unknown protein
MELO3C011194	25597752	25600578						DUF1644 family protein
MELO3C011193	25604477	25608070						COP9 signalosome complex subunit 5b
MELO3C011192	25617688	25626608						Plasma membrane ATPase
MELO3C011191	25626915	25633739						Centromere protein O
MELO3C011190	25635321	25637034						Transcriptional adapter 1
MELO3C011189	25637679	25642669						E3 ubiquitin-protein ligase arkadia
MELO3C011188	25653954	25655484						serine/arginine repetitive matrix protein 1
MELO3C011187	25657874	25658579						Methionyl-tRNA synthetase
MELO3C011186	25658593	25659714						Peptidyl-tRNA hydrolase II (PTH2) family protein
MELO3C011185	25661722	25665506						oligopeptide transporter 6-like
MELO3C030103	25665818	25668866						oligopeptide transporter 6-like
MELO3C011183	25674173	25675567						At5g24890
MELO3C011182	25680530	25680748						Unknown protein
MELO3C011181	25682121	25685170						exocyst complex component EXO70A1
MELO3C011180	25689874	25693154						trifunctional UDP-glucose 4,6-dehydratase/UDP-4-keto-6-deoxy-D-glucose 3,5-epimerase/UDP-4-keto-L-rhamnose-reductase RHM1-like
MELO3C011179	25694560	25698300						UDP-sugar transporter, putative
MELO3C011178	25699444	25703852						U-box domain-containing protein 51
MELO3C011177	25705404	25707408						Protein disulfide isomerase (PDI)-like protein
MELO3C011176	25710551	25715386						Ribonuclease H2, subunit B
MELO3C011175	25715727	25719526						Receptor protein kinase, putative
MELO3C011174	25721380	25723303						Extracellular ligand-gated ion channel protein
MELO3C011173	25726925	25729202						Gamma-glutamylcyclotransferase
MELO3C011172	25731102	25734679						Proteasome subunit beta type
MELO3C000704	25735038	25735501						Proteasome subunit beta type
MELO3C011171	25738723	25741552						AIG2-like protein D
MELO3C011170	25743444	25745801						AIG2-like protein D
MELO3C011169	25746287	25754079						At2g24395
MELO3C011168	25759234	25762184						Plant/F12B17-70 protein
MELO3C011167	25770252	25773748						basic leucine zipper 9
MELO3C011166	25774572	25775136						calmodulin-like protein 7
MELO3C011165	25778042	25786065						Myosin heavy chain-related
MELO3C011164	25784740	25789616						NAC domain-containing protein 92
MELO3C011163	25795998	25798397						tRNA (Guanine-N(7)-)-methyltransferase
MELO3C011162	25799228	25801143						Transmembrane protein
MELO3C011161	25802383	25806538						serine/threonine-protein kinase AFC3
MELO3C011160	25807532	25810889						2-on-2 hemoglobin
MELO3C011159	25811670	25828456						helicase and polymerase-containing protein TEBICHI
MELO3C011158	25847150	25850980						Flavin-containing monooxygenase
MELO3C030315	25857379	25862634						UBN2_3 domain-containing protein
MELO3C011157	25869808	25875695						la protein 1
MELO3C011156	25877481	25883874						myb-related protein 3R-1
MELO3C011155	25891530	25895309						Pericentriolar material 1 protein
MELO3C011154	25899216	25905700						target of Myb protein 1
MELO3C011153	25906810	25911250						Ubiquitin-conjugating enzyme, E2
MELO3C011152	25915784	25922584						protein EMBRYONIC FLOWER 1-like isoform X1
MELO3C011151	25923795	25931476						ER membrane protein complex subunit 1
MELO3C011150	25932029	25939929						Tocopherol cyclase
MELO3C011149	25939987	25943121						protein NRT1/ PTR FAMILY 1.2-like
MELO3C011148	25946992	25950234						protein NRT1/ PTR FAMILY 1.2-like
MELO3C011146	25963205	25965078						aquaporin TIP4-1
MELO3C011145	25964014	25968139						exosome complex exonuclease RRP46 homolog
MELO3C030316	25967862	25968053						Unknown protein
MELO3C030317	25969821	25973198						Unknown protein
MELO3C011144	25970070	25974329						Translation initiation factor IF-2
MELO3C011143	25983034	25984087						ethylene-responsive transcription factor TINY-like
MELO3C011142	26021587	26025164						Carotenoid cleavage dioxygenase 8
MELO3C011141	26026357	26032211						Transcriptional regulatory plant protein, putative
MELO3C030318	26027963	26028337						Hepatocyte growth factor-regulated tyrosine kinase substrate
MELO3C011140	26036656	26041960						Elongation factor Ts
MELO3C011139	26043422	26049539						Nuclear pore complex protein NUP85
MELO3C011138	26050355	26053451						Ultraviolet-B receptor UVR8
MELO3C011137	26054293	26055089						SWIM zinc finger family protein / mitogen-activated protein kinase kinase kinase-related, putative
MELO3C011136	26057402	26062876						Casein kinase, putative
MELO3C011135	26066877	26067167						LOB domain-containing protein 24
MELO3C011134	26068723	26069265						Lachrymatory-factor synthase
MELO3C011133	26070381	26071163						Lachrymatory-factor synthase
MELO3C011132	26071689	26074695						Monoglyceride lipase
MELO3C011131	26080723	26081757						DUF1677 family protein (DUF1677)
MELO3C011130	26086792	26088622						GATA transcription factor 12-like
MELO3C011129	26103556	26108315						Malic enzyme
MELO3C011128	26109011	26114337						ATP-dependent protease LA (Lon) domain protein
MELO3C030319	26114605	26120277						Histidine-containing phosphotransfer protein, putative
MELO3C011127	26123660	26128171						receptor-like protein kinase HSL1
MELO3C011126	26128137	26134441						Poly(A) polymerase
MELO3C011125	26135648	26136516						OXS3
MELO3C011124	26138787	26140856						Early nodulin 93
MELO3C011123	26141602	26142077						oleosin 1-like
MELO3C011122	26142181	26156531						Ephrin type-B receptor
MELO3C011121	26159174	26163942						RNA polymerase sigma factor sigC
MELO3C011120	26167412	26168594						Epidermal patterning factor-like protein
MELO3C011119	26169297	26174116						Inositol-tetrakisphosphate 1-kinase
MELO3C030320	26179539	26179754						Unknown protein
MELO3C011118	26189023	26191203						Poly [ADP-ribose] polymerase
MELO3C011117	26199097	26202542						receptor-like protein kinase HSL1
MELO3C011116	26203990	26205287						transcription factor HBP-1b(C38)
ECM60C	26205074	26205074						Molecular marker
MELO3C011115	26210062	26218818						Sucrose transporter
MELO3C011114	26219739	26222112						Protein DETOXIFICATION
MELO3C001621	26234486	26234719						ID=MELO3C001621.2.1;Parent=MELO3C001621.2;coming_from=MELO3C001621T1;score_ahrd=*-*;descriptionPHD finger family protein;go=GO:0003682, GO:0007064, GO:0008270, GO:0010468, GO:0046872;_AED=0.00
MELO3C011113	26244783	26247902						Glutamyl-tRNA reductase
MELO3C011111	26272540	26278690						Auxin-responsive protein
MELO3C011110	26288771	26290815						transcription factor bHLH93-like
MELO3C011109	26302200	26303963						Octicosapeptide/Phox/Bem1p
MELO3C011108	26306656	26312912						Non-specific serine/threonine protein kinase
MELO3C011107	26316807	26322213						Serine hydroxymethyltransferase
MELO3C011106	26323758	26325795						Pentatricopeptide repeat-containing protein
AI_06-G01	26328662							Molecular marker
MELO3C028625	26329881	26330069						14-3-3 protein
MELO3C011105	26332176	26336413						Chaperone protein dnaJ
MELO3C011104	26338898	26346064						Glucose-6-phosphate isomerase
MELO3C011103	26347360	26350834						MADS box interactor-like
MELO3C030106	26356625	26372111						rho GTPase-activating protein REN1
MELO3C001274	26372467	26372865						mitochondrial uncoupling protein 5-like
MELO3C011101	26375270	26375729						mitochondrial uncoupling protein 5-like
MELO3C011100	26376407	26378341						Aspartic proteinase nepenthesin-1, putative
MELO3C011099	26381338	26384902						Universal stress protein A-like protein
MELO3C011098	26389488	26389730						Unknown protein
MELO3C011097	26389612	26396729						ubiquitin carboxyl-terminal hydrolase 16-like isoform X1
MELO3C011096	26405468	26406605						AT-hook motif nuclear-localized protein 17
MELO3C030321	26405618	26405920						Unknown protein
MELO3C011095	26412344	26415106						Carbonic anhydrase
MELO3C011094	26416623	26418520						transcription factor bHLH30-like
MELO3C011093	26427551	26434333						MADS box protein
AI_14-F04	26434021							Molecular marker
MELO3C011579	26436965	26437394						Unknown protein
MELO3C011092	26436970	26437318						Unknown protein
MELO3C029955	26436974	26437330						Unknown protein
MELO3C011091	26438452	26448272						Ubiquitin-like-specific protease 2
MELO3C011090	26449189	26449362						Unknown protein
MELO3C011089	26449214	26454469						O-fucosyltransferase family protein
MELO3C011088	26454858	26461518						mechanosensitive ion channel protein 3, chloroplastic-like
MELO3C011086	26466625	26472116						Kinesin-like protein
MELO3C011085	26471865	26477025						Argininosuccinate lyase
MELO3C011084	26485955	26489170						Ribosomal RNA small subunit methyltransferase A
MELO3C011083	26489430	26495623						Homeodomain-like superfamily protein
MELO3C011082	26496880	26498223						Tetratricopeptide-like helical
MELO3C011081	26498554	26501717						double-stranded RNA-binding protein 1 isoform X2
MELO3C011080	26503990	26507513						VIN3-like protein 2
MELO3C011079	26511985	26517564						GATA transcription factor 25
MELO3C011078	26519205	26526401						GATA transcription factor, putative
MELO3C011076	26528586	26557492						Golgi-body localization protein domain isoform 1
MELO3C011074	26558374	26564865						Crt
MELO3C011073	26566907	26569213						CHCH domain containing protein, expressed
MELO3C011072	26570953	26586629						E3 ubiquitin-protein ligase UPL1-like
MELO3C011071	26590128	26591493						BnaC07g27580D protein
MELO3C011070	26590816	26596994						Rhamnogalacturonate lyase
MELO3C011069	26598495	26602251						protein CutA, chloroplastic
MELO3C011068	26613276	26616410						cyclin-D4-1-like
MELO3C011067	26635812	26638329						transcription factor bHLH143-like isoform X1
MELO3C011066	26641947	26642769						At3g60520
MELO3C011065	26647838	26649568						serine/threonine-protein kinase-like protein At3g51990
MELO3C011064	26656696	26658778						zinc-finger homeodomain protein 2
MELO3C011063	26661325	26664154						GEM-like protein 1
MELO3C011062	26665412	26667950						Serine hydrolase FSH
MELO3C011061	26672974	26673758						Serine hydrolase FSH
MELO3C011060	26675419	26679488						phosphoribosylaminoimidazole-succinocarboxamide synthase, chloroplastic
MELO3C011059	26679854	26683457						Pentatricopeptide repeat-containing family protein
MELO3C011058	26680053	26689781						chaperone protein dnaJ 1, mitochondrial
MELO3C011057	26696318	26699075						purine permease 3-like
MELO3C011056	26705989	26707508						purine permease 3-like
MELO3C011055	26717567	26720091						Protein DETOXIFICATION
MELO3C011054	26721585	26722871						ENTH/ANTH/VHS superfamily protein
MELO3C011053	26724285	26725872						RING-H2 finger protein ATL11-like
MELO3C011052	26743253	26745487						transcription factor bHLH96
MELO3C011051	26750186	26751219						RING-H2 finger protein ATL54-like
MELO3C011050	26754939	26755920						Alkyl transferase
MELO3C030322	26759379	26761193						28 kDa ribonucleoprotein
MELO3C011049	26762201	26763266						blue copper protein-like
MELO3C011048	26766658	26767516						Avr9/Cf-9 rapidly elicited protein 75
MELO3C011047	26769637	26773314						phosphatidylinositol-glycan biosynthesis class X protein
MELO3C011046	26780046	26784508						O-fucosyltransferase family protein
MELO3C011045	26785571	26786940						Histone H3
MELO3C011044	26786950	26789498						cytochrome c oxidase subunit 6b-1-like
ECM205	26788316							Molecular marker
MELO3C011043	26790940	26793756						Alcohol dehydrogenase, putative
MELO3C030323	26795112	26797580						Unknown protein
MELO3C011042	26796812	26797887						VQ motif-containing protein 9
MELO3C011041	26800080	26802271						14-3-3-like protein
MC215	26801772							Molecular marker
MELO3C011040	26805719	26808015						40S ribosomal protein S6-like
MELO3C011038	26809895	26820631						F-box protein
MELO3C011037	26821973	26825508						Phospho-2-dehydro-3-deoxyheptonate aldolase
MELO3C011036	26830598	26840930						serine/threonine-protein phosphatase 2A activator-like
MELO3C011035	26842331	26843813						Protein EXORDIUM-like 1
MELO3C011034	26853606	26855149						Protein EXORDIUM-like 1
MELO3C011033	26856331	26860086						RNA-binding protein 38-like
MELO3C011031	26866262	26867073						Methyl-cpg-binding domain-containing protein 8
MELO3C011030	26878136	26880631						5'-adenylylsulfate reductase-like 4
MELO3C011029	26881400	26885956						Melanoma-associated antigen G1
MELO3C011028	26886991	26890389						14-3-3-like protein
MELO3C011027	26889637	26891672						Alpha/beta-hydrolase superfamily protein
MELO3C011026	26893623	26895818						Multifunctional methyltransferase subunit trm112-like protein
MELO3C011025	26898624	26901732						Transmembrane protein
MELO3C011024	26902814	26907723						Mitochondrial carrier protein
MELO3C011023	26909935	26911202						E3 ubiquitin-protein ligase HUWE1, putative
MELO3C011022	26921041	26925752						synaptotagmin-2
MELO3C011021	26927775	26932743						Heat shock protein 90
MELO3C011020	26935080	26944596						kinesin-like protein KIN-6 isoform X1
MELO3C030111	26947101	26948231						Thaumatin-like protein 1
MELO3C011018	26956572	26959173						Thaumatin-like protein 1
MELO3C011017	26964459	26967975						DUF668 family protein
MELO3C011016	26978404	26982315						tubulin beta chain
MELO3C011015	26984798	26986604						Dihydroxy-acid dehydratase 1
MELO3C011014	26987600	26989270						Unknown protein
MELO3C030325	26990659	26991321						Unknown protein
MELO3C011013	26991032	26991856						Transmembrane protein, putative
MELO3C011012	26991826	26994023						Cytomatrix protein-like protein
MELO3C030324	26993974	26994174						Unknown protein
MELO3C011011	26995561	27003946						Transducin/WD40 repeat-like superfamily protein
MELO3C011010	27005476	27009968						ER lumen protein retaining receptor family protein
MELO3C011009	27010093	27012162						Pentatricopeptide repeat-containing family protein
MELO3C011008	27015343	27016361						Gibberellin-regulated protein 2
MELO3C011007	27018889	27021068						WEB family protein At1g75720
MELO3C011006	27022725	27023129						F10A5.9
MELO3C011005	27025819	27030974						tRNA (Adenine(58)-N(1))-methyltransferase non-catalytic subunit trm6
MELO3C011003	27035350	27039926						transcription factor E2FC isoform X3
MELO3C011002	27040239	27046840						HVA22-like protein
MELO3C011001	27050405	27052979						Diphthine synthase, putative
MELO3C011000	27059197	27060885						Cytokinin riboside 5'-monophosphate phosphoribohydrolase
MELO3C010999	27075693	27076052						auxin-induced protein 15A-like
MELO3C010998	27088427	27092227						zinc finger CCCH domain-containing protein 6
MELO3C010997	27093190	27097813						Protein IQ-DOMAIN 32
MELO3C010996	27107833	27111774						GAGA-binding transcriptional activator
MELO3C010995	27114635	27118019						Cell growth defect factor 2
MELO3C010994	27120094	27122054						Galactose oxidase, putative
MELO3C010993	27128505	27137258						lysine-specific histone demethylase 1 homolog 3
MELO3C010992	27140020	27142382						V-type proton ATPase proteolipid subunit
TJ10	27143907							Molecular marker
ECM125	27145624							Molecular marker

## Sheet: Table S4 Comp
Table S4	Chemical and sensory attributes of the main melon fruit volatile compounds used for QTL mapping in melon chromosome 3 identified in the five melon Near-Isogenic Lines (NILs) and the parental control ‘Piel de Sapo’ (PS) as reported in Table 2.
			Compound		Retention									Common	Common
Ordera	CASb number	IUPACc name	Classd	IDNe	time (min)	LRI Calf.	LRI Ref.	Ref.1	Precursors		Ref.2	Aromatic notes	Ref.3	names (NIST)	names (other NIST names)
1	000554-12-1	Methyl propanoate	NAE	17	1.98425	604.042	604	1	AA	Ala	2, 3, 18	Fresh, harsh, rum, fruity, strawberry, apple; Ethereal, rum-like, fruity/Fruity	4, 5, 6	Methyl propionate	Propanoic acid, methyl ester
2	000108-21-4	1-Methylethyl acetate	ACE	21	2.2715	608.978	662	1	IPA		7	Fruity; etherial, fruity, sweet, banana with a slight chemical nuance	5	Isopropyl acetate	Acetic acid, 1-methylethyl ester
3	001534-08-3	S-Methyl ethanethioate	SDC	27	2.68765	701	700	1	AA	Met	8, 9, 10	Sulfurous, eggy, cheese, dairy, vegetable, cabbage; Roasted meat	5, 21	Methyl thiolacetate	Ethanethioic acid, S-methyl ester
4	000109-60-4	Propyl acetate	ACE	32	2.92643	717	708	1	AA	Thr/Ala	2, 12	Sweet, ketonic, fermented, fruity, caramellic note; Solvent-like pungency, lifting, fusel, amyl alcohol, sweet and fruity	4, 5	n-Propyl acetate	Acetic acid, propyl ester
5	000623-42-7	Methyl butanoate	NAE	33	3.08221	724	724	1	AA	Ile	11	Pungent, etherial, fruity, perfumey and fusel with a fermented, cultured, creamy undernote; pungent, perfume, fermented; Fruity,apple-like	4,5, 13	Butanoic acid, methyl ester	Butyric acid, methyl ester
6	000137-32-6	2-Methylbutan-1-ol	ALC	34	3.33741	741	738	1	AA	Ile	14, 18	Malty, balsamic, wine, ripe onion, buttery ; Whisky, fusel,wine, alcoholic	4, 5	1-Butanol, 2-methyl-	sec-Butylcarbinol; Active amyl alcohol
7	000110-19-0	2-Methylpropyl acetate	ACE	44	4.11253	785	770	1	AA	Val	2, 15	Fruity, flowery, strong, banana-pear note ; Sweet, fruity, etherial with an apple banana nuance	4, 5	Isobutyl acetate	Acetic acid, 2-methylpropyl ester
8	000868-57-5	Methyl 2-methylbutanoate	NAE	45	4.19459	790	780	1	AA	Ile	2, 15, 16, 18	Apple-like, fruit, spirit, solvent, chewing gum; Etherial, Iifting, fruity, tutti-frutti and ripe with a fatty, green nuance; Sweet, fruity, apple-like	4, 5, 6	Butanoic acid, 2-methyl-, methyl ester	Butyric acid, 2-methyl-, methyl ester
9	000105-54-4	Ethyl butanoate	NAE	49	4.84165	812	818	1	AA	Leu/Iso-->Butyric acid	17,78, 79	Sweet, fruity, tutti frutti, lifting and diffusive; Apple, sweet	4, 5	Butanoic acid, ethyl ester	Butanoic acid, ethyl ester
10	000106-36-5	Propyl propanoate	NAE	50	5.10405	819	810	1	AA	Ile	18	Sharp chemical, pungent, sweet, fruity, pineapple; Apple, banana, and pineapple	5, 21	Propanoic acid, propyl ester	Propionic acid, propyl ester
11	000123-86-4	Butyl acetate	ACE	51	5.24155	822.639	828.77	1	FAs	Linolenic Acid	16, 19	Bitter, green, sweaty, strong, sweet, fruity, banana, pear, pineapple note; Ethereal, solvent, fruity, banana; Pear	4, 5, 20	Acetic acid, butyl ester	Butyl ethanoate
12	002432-51-1	1-Methylsulfanylbutan-1-one	SDC	55	6.3383	851	869	1	AA	Met	8, 9, 10	Rancid butter; Tropical fruit topnotes	4, 5	Butanethioic acid, S-methyl ester	Butyric acid, thio-, S-methyl ester
13	000123-92-2	3-Methylbutyl acetate	ACE	63	7.58393	883.622	876	1	AA	Leu/Ala	2, 15	Banana; Solvent, marzipan, malt; Fresh, banana, sweet, fruity, pear odor	4, 21, 22	1-Butanol, 3-methyl-, acetate	Isopentyl alcohol, acetate
14	000624-41-9	2-Methylbutyl acetate	ACE	64	7.67649	886	901	1	AA	Ile/Ala	16, 19, 23, 24	Herbaceous, ethereal rum-like, fermented-fruity odor, banana ; Sweet, banana, fruity, ripe, estry and tropical with a juicy, fruit-like note	4, 5	1-Butanol, 2-methyl-, acetate	2-Methyl-1-butyl acetate
15	000100-42-5	Ethenylbenzene	OTH	65	7.94801	893.101	898	1	Styrene pathway		25	Sweet, balsam, flora, plastic ; Balsamic, gasoline	5, 21	Styrene (oligomers)	Benzene, ethenyl-
16	016630-66-3	Methyl 2-methylsulfanylacetate	SDC	71	6.3383	851	869	1	AA	Met	8, 9, 10	Rancid butter; Tropical fruit topnotes; cheese, putrid, cabbage, garlic	4, 5, 21	Methyl 2-(methylthio)acetate	Acetic acid, (methylthio)-, methyl ester; Methyl methylthioacetate
17	001191-16-8	3-Methylbut-2-enyl acetate	ACE	72	9.68368	926.527	929	1	AA	Leu	2	Fruity: Sweet, fresh, banana, fruity, jasmin, ripe, heliotrope, balsam; A fruity mango odor with apple, pear banana nuances.	4, 5, 26	2-Buten-1-ol, 3-methyl-, acetate	Prenyl acetate
18	023747-45-7	3-Methyl-1-methylsulfanyl-butan-1-one	SDC	73	10.3604	939	938	1	AA	Met	8, 9, 10	Cheesy; sharp ripe cheesy, sulfurous, acrid fermented with tomato, mushroom and potato vegetative notes and dairy cheesy nuances.	5, 21	S-Methyl 3-methylbutanethioate	Butanethioic acid, 3-methyl-, S-methyl ester
19	000111-70-6	Heptan-1-ol	ALC	82	12.2598	972.994	975	1	FAs	Linolenic acid	50, 68	Fresh, light green, Nutty; Musty, pungent, leafy green, with vegetative and fruity nuances of apple and banana	4, 5	1-Heptanol	-
20	115051-66-6	1-(3-Hydroxypropylsulfanyl)ethanone	SDC	93	14.2452	1008	1148f	87	AA	Met	8, 9, 10	Not found	-	S-(3-Hydroxypropyl) thioacetate	Ethanethioic acid, S-(3-hydroxypropyl) ester
21	000142-92-7	Hexyl acetate	ACE	95	14.9449	1018	1017	1	FAs	Linolenic Acid	16, 19	Fruity, Spicy, Herbal, Sweet wine, Rubbery, Tobacco, Acidulous, Citrus, Green, Herbs; Green, fruity, sweet, fatty, fresh, apple and pear; Apple, cherry, pear, floral; Apple, cherry;Sweet, fatty, fresh, pear	4, 5, 6, 13, 22	Acetic acid, hexyl ester	Hexyl ethanoate
22	000470-82-6	1,8,8-Trimethyl-7-oxabicyclo[2-2-2]octane	TER	97	15.5704	1028.1	1038	1	GDP	Monoterpene biosynthesis	37	Camphoraceous, minty, sweet, liquorices, menthol, pine; Eucalyptus, herbal, camphor	4, 5	Eucalyptol	Cineole; 2-Oxabicyclo[2.2.2]octane, 1,3,3-trimethyl-; p-Menthane, 1,8-epoxy-; p-Cineole
23	019780-39-3	(2R,3S)-3-Ethylheptan-2-ol	ALC	105	18.8697	1078	1078	62	FAs	Linolenic acid	50, 68	Not found	-	3-Ethyl-2-heptanol
24	NID1	NID1 (LRI 1143; RT 20.871) (m/z 43, 88, 73, 61, 148, 41, 45)	NID	121	20.8709	1143	-	-	-		-	-	-	Classified as “NID3” (reference 63)
25	004621-04-10	4-Propan-2-ylcyclohexan-1-ol	ALC	127	20.9792	1149.24	1138	1	CH-ol + Esterification or phenol hydrogenation	Cyclohexane or phenol	47, 73	Sweet pine terpenic lime woody	4	Cyclohexanol, 1-methyl-4-(1-methylethyl)-, cis-	cis-1-p-Menthanol
26	000140-11-4	Benzyl acetate	ACE	131	21.4192	1177.46	1165	1	AA	Phe	15	Floral, burnt, boiled zucchini; Sweet, fruity and floral; Fresh, boiled vegetable	4, 5 21	Acetic acid, phenylmethyl ester
27	056805-23-3	(3Z,6Z)-Nona-3,6-dien-1-ol	ALC	136	21.3417	1172.48	1156	1	Fas	Linolenic Acid	38, 39	Grassy, boiled, leaf-like; Ice sweet waxy, fresh green melon with fruity pear notes	4, 5	3,6-Nonadien-1-ol, (E,Z)-
28	007371-86-0	4-Acetyloxypentan-2-yl acetate	ALC	140	21.655	1192.56	1192	85	Sugar metabolism and alcohol esterification	Dihydroxyacetone	61	Not found	-	2,4-Diacetoxypentane
29	015764-16-6	2,4-Dimethylbenzaldehyde	ALD	148	21.8916	1220.42	1175	1	AA	Phe	28, 29	Naphthyl, cherry, almond, spice, vanilla	5	Benzaldehyde, 2,4-dimethyl-
30	000103-45-7	2-Phenylethyl acetate	ACE	150	22.1793	1263	1257	1	AA	Try/Phe/Ile	2, 30	Rose, Floral, Fruity, Sweet; Sweet, honey, floral rosy, with a slight yeasty honey note with a cocoa and balsamic nuance; Rose-petal aroma	4 ,5, 30	Acetic acid, 2-phenylethyl ester
31	074367-33-2	(1-Hydroxy-2,4,4-trimethyl-pentan-3-yl) 2-methylpropanoate	NAE	152	22.675	1357.61	1347	1	AA	Met/Cys	31	Not found	-	2,2-Dimethyl-1-(2-hydroxy-1-isopropyl)propyl ester of isobutanoic acid
32	000067-64-1	Acetone	KET	4	1.36716	ND	500	1	Glucose-->Pyruvic Acid		36	Wood pulp, haya	5	Acetone
33	000079-20-9	Methyl acetate	ACE	6	1.46281	ND	522	1	Methanol biosynthesis		3	Etherial and solvent-like, estry, fruity, winey, cognac and rum	5	Acetic acid, methyl ester	Methyl ethanoate
34	000078-84-2	2-Methylpropanal	ALD	7	1.57269	ND	552	1	AA	Leu/Val/Thr	15, 32, 33	Floral, burnt, boiled zucchini	5	Propanal, 2-methyl-	Isobutyraldehyde
35	000078-83-1	2-Methylpropan-1-ol	ALC	16	1.95553	626	626	1	AA	Leu/Val/Thr	15, 32, 33	Solvent-like, bitter, glue, alcohol, leek, licorice	5	1-Propanol, 2-methyl-	Isobutyl alcohol
36	000108-88-3	Methylbenzene	OTH	41	3.87574	770.808	773	1	Shikimate pathway	Benzene; 3-Amino-4-hydroxybenzoic acid	80, 81	Sweet; Pungent, caramel, ethereal, synthetic, fruity, rubbery, solvent-like	4, 5	Toluene
37	003214-41-3	Octane-2-5-dione	KET	86	13.069	987.591	986	1	FAs	Linoleic or linolenic acids	51	Almond bitter, green, fatty	34	2,5-Octanedione
38	000111-87-5	Octan-1-ol	ALC	109	18.5779	1075	1087	1	Octane		52, 53	Waxy, green, citrus, aldehydic and floral with a sweet, fatty, coconut nuance.	5	1-Octanol	Octyl alcohol
39	000079-77-6	(E)-4-(2,6,6-Trimethyl-1-cyclohexenyl)but-3-en-2-one	KET	159	23.28	1501.12	1496	1	Carotenoid		35	Woody, sweet, fruity, berry-like with a green berry background	5	trans-β-Ionone ; ( E ) beta-Ionone	(E)-4-(2,6,6-trimethyl-1-cyclohexenyl)but-3-en-2-one
40	000075-07-0	Acetaldehyde	ALD	1	1.20783	ND	422	1	Pyruvic acid (obtained from glucose), AA	-	59, 60	Pungent, etheral, fresh, fruity; Solvent-like.	4; 43	Ethanal
41	000074-93-1	Methanethiol	SDC	2	1.2448	ND	464	1	AA	Met	58	Rotten egg, meat or fish, cheesy, sulfur, cooked cabbage	4	Methyl mercaptan
42	00064-17-5	Ethanol	ALC	3	1.28519	ND	<500	1	Pyruvic acid (obtained from glucose), AA	-	36, 60	Ethanol-like, pungent, sweet.	4	Ethyl alcohol
43	009057-02-7	Propanal	ALD	5	1.36893	ND	506	1	Fas. Glycerolipid metabolism	Linolenic acid. Glycerol	65	Solvent, pungent, plastic.	4	Proppionaldehyde
44	000075-15-0	Methanedithione	SDC	8	1.52521	ND	549	1	Probably sulfur AA degradation into hydrogen sulfide and later	Met, Cys	66	Sulfury, fruity, burnt; ether like.	4; 86	Carbon disulfide
45	000071-23-8	Propan-1-ol	ALC	9	1.55534	ND	558	1	Glycerolipid metabolism	Propanal	65	Fruity, plastic, pungent, musty; alcoholic, earthy, fermented, fusel like with a peanut nutty nuance as well as fruity nuances of apple, pear and bubble gum.	4; 40	1-Propanol
46	000123-72-8	Butanal	ALD	10	2.239	653	682	1	AA	Ile	4,5,6,7,8	Green, almond, strong burnt, malty, cocoa.	27	Butyraldehyde
47	000078-93-3	Butan-2-one	KET	11	1.74822	ND	591	1	Butanedione (diacetyl)	2,3-butylene glycol	67	Chocolate, chemical, gas, ethereal, cheese, butter.	4	Methyl ethyl ketone
48	092112-69-1	Hexane	AHA	13	1.749	600	600	1	FAs	Saturated fatty acyl chains	50	Ethereal, kerosene-like.	4	n-Hexane
49	000123-73-9	But-2-enal	ALD	18	2.14261	645	645	1	Butanedione (diacetyl)	2,3-butylene glycol	67	Ethereal, pungent.	4	2-Butenal, (E)-
50	000590-86-3	3-Methylbutanal	ALD	19	2.19531	651	654	1	AA	Leu (Ile)	68	Fruity, almond-like, toasted, malty, green, herbaceous; Candy, caramel.	4; 43	Butanal, 3-methyl-
51	068411-77-8	Cyclohexane	AHA	20	2.26875	659	655	1	Organic acids (condensation) or degradation of terpenes or other compounds	Organic acids, terpenoids	47	Sweet, gasoline-like and distinctive detergent-like odor	47	Benzene, hexahydro-
52	000110-62-3	Pentanal	ALC	22	2.631	699	697	1	FAs	Linoleic Acid	55	Pungent, almond-like, herbaceous, green, malty, rubber.	4	Pentanal
53	000616-25-1	Pent-1-en-3-ol	ALC	23	2.473	682	683	1	FAs	Linolenic Acid	55	Pungent, butter, milky.	4	Ethyl vinyl carbinol
54	017528-72-2	Pent-1-en-3-one	KET	24	2.52573	688	678	1	FAs	Linolenic Acid	55	Plastic, leather.	4	Ethyl vinyl ketone
55	000600-14-6	Pentane-2,3-dione	KET	25	2.63923	701	700	1	AA	Leu, Ile, Val	78	Caramel, sweet, fruity, buttery, fresh.	4	Pentanedione
56	003208-16-0	2-Ethylfuran	OTH	28	2.71664	706	706	1	PUFAs, Carbohydrates, AA	-	59	Rubber, pungent, acid, sweet.	4	Furan, 2-ethyl-
57	000108-10-1	4-Methylpentan-2-one	KET	29	3.38662	743	736	1	FAs	Linolenic Acid	55	Sharp solvent-like with green, herbal, fruity and dairy nuances.	4	Methyl isobutyl ketone
58	068920-64-9	Methyldisulfanylmethane	SDC	35	3.43023	746	744	41	AA	Cys	9	Moldy sulfur. cabbage like; Sulfurous vegetable cabbage onion.	4, 5	Dimethyl sulfone	Methanesulfonylmethane
59	000565-69-5	2-Methylpentan-3-one	KET	36	3.58236	755	748	1	FAs	Linolenic Acid	55	Mint	4	3-Pentanone, 2-methyl-
60	NID4	NID4 (LRI 734; RT 3.229) (m/z 41, 98, 69, 55 ,83)	~ ALD	37	3.2	734 / 743	ND	-	-	-	-	-	-	-	-
61	000105-46-4	Butan-2-yl acetate	ACE	40	3.78006	766	750	85	AA	Ala	2	Solvent fruity banana.	5	Sec-butyl acetate	1-Methylpropyl ester acetic acid
62	025044-01-3	2-Methylpent-1-en-3-one	KET	43	4.0036	779	721f	87	Fas	Linolenic Acid	38, 39, 55	Mint	4	Ethyl isopropyl ketone
63	000820-71-3	2-methylprop-2-enyl acetate	ACE	47	4.496	803	792	1	Pyruvic acid	Pyruvic acid, Val	36, 59, 60, 76	Not found	-	2-Propen-1-ol, 2-methyl-, acetate	-
64	000066-25-1	Hexanal	ALD	48	4.72772	809	804	1	Fas	Linolenic Acid	38, 39, 71	Green, fruity, acorn-like, tallowy, fishy, grassy, herbal, leafy.	4	n-Caproaldehyde	Caproic aldehyde
65	NID2	NID2 (LRI 908; RT 8.645 ) (m/z 71, 41, 58, 55, 56)	NID	54	8.645	908	ND	-	-	-	-	-	-	-
66	005271-38-5	2-Methylsulfanylethanol	SDC	56	6.03652	843	838	1	AA (Yang cycle)	Met--> 3-methylsulfanylpropanal (methional)	72	Sulfurous meaty.	4	Ethanol, 2-(methylthio)-	Hydroxyethyl methyl sulfide
67	018729-48-1	3-Methylcyclopentan-1-ol	ALC	57	6.11586	845	849f	-	Mevalonate pathway	Alfa-pinene,	63, 82, 83	Not found	4	Cyclopentanol, 3-methyl-
68	007452-79-1	Ethyl 2-methylbutanoate	ENA	58	6.47802	855	857	1	AA	Leu-Ile	13	Sweet, fruity, strawberry, blackberry, breen apple; Green fruity.	4; 43	Butanoic acid, 2-methyl-, ethyl ester
69	000816-11-5	Methyl 2-ethylbutanoate	ENA	59	6.44529	854	846	1	AA	L-Ile	13	Apple-like.	54	Methyl 2-ethylbutyrate
70	000540-42-1	2-Methylpropyl propanoate	ENA	61	7.19675	874	868	1	AA	L-Ile	13	Fruity green ether sweet tutti frutti banana	4	Isobutyl propanoate
71	000929-22-6	(E)-Hept-4-enal	ALD	68	8.50662	905	899	69	Fas	Linolenic Acid --> (2E,6Z)-nona-2,6-dienal.	70	Boiled potato, Creamy, sweet, biscuit-like.	4	4-Heptenal, (E)-	Trans-4-heptenal
72	000628-63-7	Pentyl acetate	ACE	70	9.30775	920	916	1	Fas	Linoleic acid-->1-pentanol	55, 75	Herbaceous; ethereal, fruity, banana, pear, apple.	4,5	Acetic acid, pentyl ester
73	000591-23-1	3-Methylcyclohexan-1-ol	ALC	75	10.5024	941	969f	-	CH-ol + Esterification or phenol hydrogenation	Cyclohexane or phenol	47, 73	Dry solvent musty rummy fusel fruity.	4	Cyclohexanol, 3-methyl-
74	000105-68-0	3-methylbutyl propanoate	NAE	76	12.367	975	969	1	AA	L-Ile	13	Sweet, fruity, apricot-banana- pineapple-plum note; sweet, fruity, banana, pineapple, ripe, tropical fruit.	4, 5	1-Butanol, 3-methyl-, propanoate
75	000100-52-7	Benzaldehyde	ALD	78	11.3695	957	961	1	AA	Phe	15, 28	Almond; burnt sugar, almond, woody; almond, fruity, powdery, nutty and benzaldehyde-like.	4, 5	Benzaldehyde
76	000108-83-8	2,6-Dimethylheptan-4-one	KET	80	12.274	973	972.3	87	Fas	Linoleic Acid --> C9-->Ketone	38, 39, 71	Green fruity metallic pineapple banana; Peppermint odor / Not found	4; 74	4-Heptanone, 2,6-dimethyl- / Dibutyl ketone	Diisobutyl ketone / Valerone
77	005441-52-1	3,5-Dimethylcyclohexan-1-ol	ALC	89	13.535	996	1030f	87	CH-ol + Esterification or phenol hydrogenation	Cyclohexane or phenol	47, 73	Not found	-	Cyclohexanol, 3,5-dimethyl-
78	000104-76-7	2-Ethylhexan-1-ol	ALC	98	15.7814	1031	1039	1	Fas	Linolenic or linoleic acids	38, 39, 68, 71	Citrus fresh floral oily sweet.	4	1-Hexanol, 2-ethyl-
79	000623-84-7	1-Acetyloxypropan-2-yl acetate	ACE	99	16.0812	1036	1036	1	Sugar metabolism and alcohol esterification	Dihydroxyacetone	61	Fruity, acetic.	5	1,2-Propanediol, diacetate
80	001193-81-3	(2-Methylcyclohexyl)methanol	ALC	101	16.6694	1045	1049	84	CH-ol + Esterification or phenol hydrogenation	Cyclohexane or phenol	47, 73	Not found	5	1-Cyclohexylethanol
81	001114-92-7 (meso)	3-Acetyloxybutan-2-yl acetate, meso	ACE	103	18.2992	1089	1069	64	AA, Diacetyl	Acetoin (from Valine & diacetyl)	77	Earthy	2	2,3-Butanediol, diacetate (meso)
82	000098-86-2	1-Phenylethanone	KET	104	18.304	1070	1070	1	AMS	-	49	Flower; cheesy, sweet, almond-like, floral; sweet, cherry pit, marzipan and coumarinic, slight almond nutty and heliotropin-like vanilla nuance.	4, 5, 27, 31	Acetophenone
83	001114-92-7 (rac)	3-Acetyloxybutan-2-yl acetate, rac	ACE	106	19.2	1102	1080	1	AA, Diacetyl	Acetoin (from Valine & diacetyl)	77	Earthy	2	2,3-Butanediol, diacetate (rac)
84	000617-94-7	2-Phenylpropan-2-ol	ALC	108	19.3265	1086	1080	1	AA	Phe	16,17	Mild green sweet earthy	5	Benzenemethanol, α,α-dimethyl-	2-Phenyl-2-propanol;
85	001565-75-9	2-Phenylbutan-2-ol	ALC	110	19.3161	1086	1184f	87	AA	Phe (2-Phenyl-2-butanal)	16,17	Mild green sweet earthy.	5	α-Ethyl-α-methylbenzyl alcohol	2-Phenyl-2-butanol;
86	000104-87-0	4-Methylbenzaldehyde	ALD	111	18.682	1075	1081	1	AA	Phe	16,17	Warm, mild, floral, sweet, spicy.	5	Benzaldehyde, 4-methyl-
87	061193-21-3	Undecane	AHA	116	20.2414	1100	1100	1	FAs	Saturated fatty acyl chains	50	Gasoline-like to odorless	44, 45	n-Undecane
88	000628-66-0	3-Acetyloxypropyl acetate	ACE	119	20.6529	1128	1117; 1128	1; 62	Sugar metabolism and alcohol esterification	Dihydroxyacetone	61	Not found	11	1,3-Propanediol, diacetate
89	000112-06-1	Heptyl acetate	ACE	120	20.7088	1132	1120	1	FAs	Linolenic acid	50, 68	Pleasant odor suggestive of pear (rose); Fruity, spicy, herbal, sweet, wine, rubbery, tobacco, acidulous, citrus, green, herbs; green, waxy, fatty, citrus, aldehydic, winey and woody.	4; 42	Acetic acid, heptyl ester
90	000577-16-2	1-(2-methylphenyl)ethanone	KET	126	21.0204	1152	1148	1	ACP		48	Sweet hawthorn powdery anisic coumarinic phenolic burnt nutty honey	5	Ortho-methyl acetophenone
91	004621-04-10	4-Propan-2-ylcyclohexan-1-ol	ALC	127	20.9978	1150	1130; 1150	1; 62	CH-ol + Esterification or phenol hydrogenation	Cyclohexane or phenol	47, 73	Leathery. Leather red rose green dusty weedy metallic	5	Cyclohexanol, 4-(1-methylethyl)-
92	000464-49-3	1,7,7-trimethylbicyclo[2.2.1]heptan-2-one	TER	128	21.091	1156	1151	1	HMG-CoA reductase pathway or Mevalonate.-dependent or isoprenoid pathway	Alfa-pinene, geranyl pyrophosphate	63	Camphoreous, medicinal, mentholic, with a cooling green nuance; woody	4; 5	Camphor	2-Bornanone
93	31502-19-9	(E)-Non-6-en-1-ol	ALC	129	21.3157	1171	1171	1	Fas	Linoleic acid	38, 39, 71	Waxy, green, vegetable-like, melon, honeydew, with juicy and fatty nuances	4; 5	6-Nonen-1-ol, (E)-	Trans-6-Nonen-1-ol
94	018829-56-6	(E)-Non-2-enal	ALD	132	21.3572	1173	1171	1	Fas	Linoleic acid	38, 39, 71	Green, tallowy, fatty, leaf-like, geranium, metallic, plastic.	5	2-Nonenal, (E)-
95	000103-09-3	2-Ethylhexyl acetate	ACE	133	21.2882	1169	1159	1	FAs	Linolenic acid	50, 68	Earthy herbal humus undergrowth.	5	Acetic acid, 2-ethylhexyl ester
96	000557-48-2	(2E,6E)-Nona-2,6-dienal	ALD	134	21.2902	1169	1164	1	Fas	Linolenic acid	38, 39, 71	Cucumber, melon	5	2,6-Nonadienal, (E,Z)-
97	143-08-8	Nonan-1-ol	AHA	137	21.4585	1180	1175	1	Fas	Linolenic acid	38, 39, 71	Fresh clean fatty floral rose orange dusty wet oily	5	-	-
98	002040-07-5	1-(2,4,5-Trimethylphenyl)ethanone	KET	139	21.598	1189	1189	62	ACP/EB	-	48	Not found	-	Acetophenone, 2',4',5'-trimethyl-;
99	93-92-5	1-Phenylethyl acetate	ACE	141	21.731	1197	1186	1	AA	Try	2	Green, fruity and musty with seedy, berry nuances	5	Styralyl acetate (CAS 1335-75-7)
100	094094-93-6	Dodecane	AHA	142	21.7622	1200	1200	1	FAs	Saturated fatty acyl chains	50	Waxy	5	Dodecane
101	000112-31-2	Decanal	ALD	143	21.8131	1207	1207	1	FAs	Oleic acid	38, 39	Orange peel; stewed, burnt, green, waxy, orange skin-like, floral, lemon, fatty, herbaceous, soapy; sweet, aldehydic, orange, waxy and citrus rind.	4, 5	Decanal
102	000112-14-1	Octyl acetate	ACE	144	21.88	1217	1211	1	FAs	Linolenic or linolenic acids (octanol)	50, 53, 68	Green earthy mushroom herbal waxy.	5	Acetic acid, octyl ester
103	052844-21-0	1-Cyclohexene-1-carboxaldehyde, 2,6,6-trimethyl-	ALD	146	21.9105	1223	1224	1	Carotenoid	Beta-carotene	55	Tropical saffron herbal clean rose oxide sweet tobacco damascone fruity; Sweet, green, grassy, floral, hay-like.	5	Beta cyclocitral
104	NID3	NID3 (LRI 1258; RT 22.147) (m/z 175, 190, 176, 57, 147)	~ ALD	149	22.147	1258	ND	-	-	-	-	-	-	-	-
105	000629-62-9	Pentadecane	AHA	158	23.2514	1500	1500	1	Fas	Aldehyde intermediates (tentative, cyanobacteria)	57	Waxy.	5	n-Pentadecane
106	000767-54-4	3,3,5-trimethylcyclohexan-1-ol	ALC	100	16.2737	1039	1103	88	Carotenoid	Zeaxanthin	89	Peppermint-like odor	90	-
107	471-01-2	3,5,5-trimethylcyclohex-3-en-1-one	KET	123	20.826	1139	1097	88	Carotenoid	Zeaxanthin	89	Saffron aroma. Peppermint-like odor	89	β-Isophorone
108	492-37-5	2-phenylpropanoic acid	ACD	125	20.993	1285	1285	1	Styrene pathway	alpha-Methylstyrene	5	Irritant	5	2-Phenylpropionic acid	https://lotus.naturalproducts.net/compound/lotus_id/LTS0122325	http://www.thegoodscentscompany.com/data/rw1180471.html
109	10340-23-5	(Z)-non-3-en-1-ol	ALC	135	21.297	1165	1160	1	Fas	Linoleic acid	55	Fresh waxy green melon rind tropical mushroom	5	-
110	74367-31-0	2-Ethyl-3-hydroxyhexyl 2-methylpropanoate	NAE	153	22.759	1376	1375	1	Fas	-	52	Not found	5	-
a Order of the compounds of this table. Underlined numbers are compounds not interpretable in Table 4 for QTL mapping in melon chromosome 3.
b CAS, chemical abstracts service. All NID were identified by linear retention index, retention time (min) and main ions.
c IUPAC: International Union of Pure and Applied Chemistry.
d Compound classes: ACD, acids; ACE, acetate esters; AHA, alkanes; ALC, alcohols; ALD, aldehydes; KET, ketones; LAC, lactones; NAE, non-acetate esters; OTH, others; SDC, sulfur-derived compounds; TER, terpenes.
e IDN: Identification number assigned to each volatile compound in the analysis according to its increasing order of retention time in the chromatogram.			[68]
e LRI Cal: Linear retention indices calculated from the RT of a series of straight-chain alkanes (C6-C20).
f Estimated non-polar retention index (n-alkane scale) according to NIST MS Search 2.0 (iu).
Abbreviations and acronyms: LRI, linear retention time; LRI Ref., linear retention time referenced (LRI Ref.), Ref(), literature references for LRI (Ref.1), volatile precursors (Ref.2) or aromatic notes (Ref.3);
AA, amino acid; ACP, acetophenone; AMS, alfa-methylstyrene; CAR, carotenoides; CH-ol, cyclohexanol; EB, ethylbenzene; FAs, fatty acids; Ala, L-Alanin, Cys, L-Cysteine;
GABA, gamma-aminobutyrate; GDP, geranyl diphosphate; Ile, L-isoleucine; Leu, L-leucine; Met, L-methionine; LRI, linear retention indices; ND, not determined, usually <500;
NR, not reported in literature search; Phe, L-phenylalanine; PUFAs, poly-insaturaded fatty acids; Thr, L-threonine; Try, L-tryptophan; Val, L-valine; UN, unpublished.
Reference final list	Reference (Table S4) only	Supplementary references (Table S4) g
97	1	U.S. Secretary of Commerce United States of America. 2011. Data searches by CAS registry. http:/webbook.nist.gov/chemistry/cas-ser. Accessed on 1 January 2022
98	2	Wyllie, S.G.; Leach, D.N.; Wang, Y.M.; Shewfelt, R.L. Key aroma compounds in melons - Their development and cultivar dependence. Fruit Flavors 1995. , 596, 248-257. https://doi.org/10.1021/bk-1995-0596.ch022
99	3	Lessner, D.J.; Lhu, L.; Wahal, C.S.; Ferry, J.G. An engineered methanogenic pathway derived from the domains Bacteria and Archea. Mbio 2010, 1, 1-5. http:/dx.doi.org/10.1128/mBio.00243-10
100	4	El-Sayed, A.M. The Pherobase: Database of pheromones and semiochemicals; Available online: http:/www.pherobase.com/. Accessed on 25 July 2013.
101	5	The Good Scents Company Information System. Available online: http:/www.thegoodscentscompany.com/. Accessed on 23 October 2022
102	6	Nattaporn, W.; Pranee, A. Effect of pectinase on volatile and functional bioactive compounds in the flesh and placenta of ‘Sunlady’ cantaloupe. Int. Food Res. J. 2011, 18, 819-827. http://www.ifrj.upm.edu.my/18%20(02)%202011/(49)%20IFRJ-2010-004.pdf. Accessed on 20 November 2022.
103	7	Biocycle.org. http:/biocyc-org/META/NEW-IMAGE?type=NIL&object=PWY-5410. Accessed on 16 December 2013.
104	8	Singh, T.K.; Drake, M.A.; Cadwallade, K.R. Flavor of Cheddar cheese: A chemical and sensory perspective. Compr. Rev. Food Sci. Food Saf. 2003, 2, 139-162. https://doi.org/10.1111/j.1541-4337.2003.tb00021.x
[87]	9	Varlet, X.; Fernández, X. Sulfur-containing volatile compounds in seafood: Occurrence, odorant properties and mechanisms of formation. Food Sci. Technol. Int. 2010, 16, 463–503. https://doi.org/10.1177/1082013210379688.
[88]	10	Günther, C.S.; Heinemann, K.; Laing, W.A.; Nicolau, L.; Marsh, K.B. Ethylene-regulated (methylsulfanyl)alkanoate ester biosynthesis is likely to be modulated by precursor availability in Actinidia chinensis genotypes. J. Plant Physiol. 2011, 168, 629-638. https://doi.org/10.1016/j.jplph.2010.10.001
105	11	Wyllie, S.G.; Leach, D.N. Aroma volatiles of Cucumis melo cv. Golden Crispy. J. Agric. Food Chem. 1990, 38, 2042-2044. https://doi.org/10.1021/jf00101a008
106	12	Wikipedia. 2013. Propyl acetate. http:/en.wikipedia.org/wiki/Propyl_acetate. Accessed on 16/12/2013.
107	13	Goldenberg, L.; Feygenberg, O.; Samach, A.; Pesis, E. Ripening attributes of new passion fruit line featuring seasonal non-climacteric behavior. J. Agric. Food Chem. 2012. 60, 1810-1821. https://doi.org/10.1021/jf203313r
108	14	Cann, A.F.; Liao, J.C. Pentanol isomer synthesis in engineered microorganisms. Appl. Microbiol. Biotechnol. 2010, 85, 893-899. https://doi.org/10.1007/s00253-009-2262-7
[63]	15	Gonda, I.; Bar, E.; Portnoy, V.; Lev, S.; Burger, J.; Schaffer, A.A.; Tadmor, Y.; Gepstein, S.; Giovannoni, J.J.; Katzir, N.; et al. Branched-chain and aromatic amino acid catabolism into aroma volatiles in Cucumis melo L. fruit. J. Exp. Bot. 2010, 61, 1111–1123. https://doi.org/10.1093/jxb/erp390.
[83]	16	Rowan, D.D.; Hunt, M.B.; Alspach, P.A.; Whitworth, C.J.; Oraguzie, N.C. Heritability and genetic and phenotypic correla-tions of apple (Malus x domestica) fruit volatiles in a genetically diverse breeding population. J. Agric. Food Chem. 2009, 57, 7944–7952. https://doi.org/10.1021/jf901359r.
109	17	Neilson, H. The hydrolisis and synthesis of etylbutyrate by platinum black. Science 1902, XV(383),715-716. http:/www.jstor.org/stable/1628613.
[64]	18	Gonda, I.; Lev, S.; Bar, E.; Sikron, N.; Portnoy, V.; Davidovich-Rikanati, R.; Burger, J.; Schaffer, A.A.; Tadmor, Y.; Giovan-nonni, J.J.; et al. Catabolism of l-methionine in the formation of sulfur and other volatiles in melon (Cucumis melo L.) fruit. Plant J. 2013, 74, 458–472. https://doi.org/10.1111/tpj.12149.
[84]	19	Dávila-Aviña, J.E.D.; González-Aguilar, G.A.; Ayala-Zavala, J.F.; Sepulveda, D.R.; Olivas, G.I. Volatile compounds responsi-ble of tomato flavor. Rev. Fitotec. Mex. 2011, 34, 133–143. https://revistafitotecniamexicana.org/documentos/34-2/8a.pdf.
110	20	Fantastic Flavours. http:/www.flavours.asia/aromas.html. Accessed on 25 July 2013.
111	21	Flavornet and human odor space. http:/www-flavornet-org/flavornet-html.Accessed on 25 July 2013.
112	22	Rossouw, D.; Naes, T.; Bauer, F.F. Linking gene regulation and the exo-metabolome: A comparative transcriptomics approach to identify genes that impact on the production of volatile aroma compounds in yeast. Bmc Genom. 2008, 9, 530. htttps://doi.org/10.1186/1471-2164-9-530
113	23	Hayata, Y.; Sakamoto, T.; Maneerat, C.; Li, X.; Kozuka, H.; Sakamoto, K. Evaluation of aroma compounds Contributing to muskmelon flavor in Porapak Q extracts by aroma extract dilution analysis. J. Agric. Food Chem. 2003, 51, 3415-3418. https://doi.org/10.1021/jf0209950
114	24	Matich, A.; Rowan, D. Pathway analysis of branched-chain ester biosynthesis in apple using deuterium labeling and enantioselective gas chromatography-mass spectrometry. J. Agric. Food Chem. 2007, 55, 2727-2735. https://doi.org/10.1021/jf063018n
115	25	McLeish, R. 2011. Styrene graphical pathway map. http:/www.umbbd.ethz.ch/sty/sty_image_map.html. Accessed on 25 July 2013.
116	26	Bedoukian Research Inc. 2013. Prenyl acetate. Product information. http:/www.bedoukian.com/products/product.asp?id=151. Accessed 16 December 2013.
117	27	Seybold, S.J.; Vanderwel, D. Biosynthesis and endocrine regulation of pheromone production in the Coleoptera. In Insect Pheromone Biochemistry and Molecular Biology. The biosynthesis and detection of pheromones and plant volatiles; Blomquist, G.J.; Vogt, R.G. Eds.; London: Elsevier Academic Press, London, 2003, ch. 6, pp. 137-200. https://doi.org/10.1016/B978-012107151-6/50008-6
118	28	Van Moerkercke, A.; Schauvinhold, I.; Pichersky, E.; Haring, M.A.; Schuurink, R.C. 2009. A plant thiolase involved in benzoic acid biosynthesis and volatile benzenoid production. Plant J. 2009, 60, 292-302. https://doi.org/10.1111/j.1365-313x.2009.03953.x
119	29	Ribnicky, D.M.; Shulaev, V.; Raskin, I. Intermediates of salicylic acid biosynthesis in tobacco. Plant Physiol. 1998, 118, 565-572. https://doi.org/10.1104/pp.118.2.565
120	30	Trinh, T.T.T.; Woon, W.Y.; Yu, B.; Curran, P.; Liu, S.Q. Effect of L-isoleucine and L-phenylalanine Addition on aroma compound formation during longan juice fermentation by a co-culture of Saccharomyces cerevisiae and Williopsis saturnus. S. Afr. J. Enol. Vitic. 2010, 31, 116-124. https://doi.org/10.21548/31-2-1408
121	31	Kanehisa Laboratories. 2013. Propanoate metabolism. 00640. 11/13/13. http:/www.genome.jp/dbget-bin/show_pathway?map00640+C00207. Accessed on 25 July 2013.
122	32	Smit, B.A.; Engels, W.J.M.; Smit, G. Branched chain aldehydes: production and breakdown pathways and relevance for flavour in foods. Appl. Microbiol. Biotechnol. 2009, 81, 987-999. https://doi.org/10.1007/s00253-008-1758-x
123	33	Arfi, K.; Landaud, S.; Bonnarme, P. Evidence for distinct L-methionine catabolic pathways in the yeast Geotrichum candidum and the bacterium Brevibacterium linens. Appl. Environ. Microbiol. 2006, 72, 2155-2162. https://doi.org/10.1128/aem.72.3.2155-2162.2006
124	34	Liu, J.K.; Tang, X.; Zhang, Y.Z.; Zhao, W. Determination of the volatile composition in brown millet, milled millet and millet bran by gas chromatography-mass spectrometry. Molecules 2012, 17, 2271-2282. https://doi.org/10.3390/molecules17032271
125	35	Wikipedia. 2013. Ionone. http:/en.wikipedia.org/wiki/Ionone. Accessed 25 July 2013.
126	36	Jardine, K.J.; Sommer, E.D.; Saleska, S.R.; Huxman, T.E.; Harley, P.C.; Abrell, L. Gas phase measurements of pyruvic acid and its volatile metabolites. Environ. Sci. Technol. 2010, 44, 2454–2460. https://doi.org/10.1021/es903544p
127	37	Croteau, R.; Karp, F. Biosynthesis of monoterpenes: Partial purification and characterization of 1,8-cineole synthetase from Salvia officinalis. Archiv. Biochem. Biophys. 1977, 179, 257-265. https://doi.org/10.1016/0003-9861(77)90110-2
128	38	Pérez, A.G.; Sanz, C. Formation of fruit flavor. In Fruit and vegetable flavour; Bruckner, B.; Grant WS. Eds.; Woodhead Publishing Ltd., Abington, Cambridge, 2008, pp. 41-70. https://doi.org/10.1533/9781845694296.2.41
129	39	Sanz, C.; Olías, J.M.; Pérez, A.G. Aroma biochemistry of fruits and vegetables. In Phytochemistry of fruit and vegetables; Tomás-Barberán F.A.; Robins R.J. Eds. Oxford: Clarendon Press; 1997, pp. 125-155.
130	40	Perfumer Flavorist Library. http:/www.perfumerflavorist.com/flavor/library/. Accessed on 25 July 2013.
131	41	Goodner, K.L. 2008. Practical retention index models of OV-101, DB-1, DB-5, and DB-Wax for flavor and fragrance compounds. LWT-Food Sci. Technol. 2008, 41, 951-958. https://doi.org/10.1016/j.lwt.2007.07.007
132	42	Acree, T.; Arn, H. 2013. Flavornet and human odor space. http:/www.flavornet.org/. Accessed on 25 July 2013.
133	43	Mahattanatawee, K.; Ruiz, P.; Davenport, T.; Rouseff, R. Comparison of three lychee cultivar odor profiles using gas chromatography-olfactometry and gas chromatography-sulfur detection. J. Agric. Food Chem. 2007, 55, 1939-44. https://doi.org/10.1021/jf062925p
134	44	ChemicalDictionary.org. 2009. Undecane. Chemical dictionary. http:/www.chemicaldictionary.org --> http:/www.chemicaldictionary.org/dic/U/Undecane_429.html. Accessed on 15/12/2013.
135	45	Wikipedia. 2013. Undecane. http:/en.wikipedia.org/wiki/Undecane. Accessed on 15/12/2013.
136	46	Weldegergis, T.B. 2009. Application of modern chromatographic technologies for the analysis of volatile compounds in South African wines. PhD thesis, Stellenbosch University. http:/hdl.handle.net/10019.1/1129. Accessed on 13 December 2013.
137	47	Wikipedia. 2013. Cyclohexane. http:/en.wikipedia.org/wiki/Cyclohexane
138	48	Anonymous. 2013. Ethyl benzene pathway. UM-BBD Pathway map. Starting with reaction r0234. http:/www.umbbd.ethz.ch/servlets/dynamicpathway?ptype=p&reacID=r0234&max_rows=5 . University of Minnessota. Updated May 27 2013.
139	49	Kniemeyer, O.; Heider J. (S)-1-Phenylethanol dehydrogenase of Azoarcus sp strain EbN1, an enzyme of anaerobic ethylbenzene catabolism. Archiv. Microbiol. 2001, 176, 129–135. https://dx.doi.org/10.1007/s002030100303
140	50	Kunst, L.; Jetter, R.; Samuels, A.L. Biosynthesis and transport of plant cuticular waxes. In Annual Plant Reviews: Biology of the plant cuticle; Riederer, M.; Mülle, M. Eds.: Blackwell, Oxford, UK, 2006. pp. 182–215. https://doi.org/10.1002/9780470988718.ch5
141	51	Josephson, O.B.; Lindsay, R.C.; Stuiber, D.A. Variations in the occurrences of enzymatically derived volatile aroma compounds in salt- and freshwater fish. J. Agric. Food Chem. 1984, 32, 1344-1347. https://doi.org/10.1021/jf00126a031
142	52	Wills, D.; Stephen, S.; Bryan, E. 2012. N-Octane pathway map. Univ. Minnessota. http:/umbbd.ethz.ch/oct/oct_map.html. Updated April 20 2013.
143	53	Dennis, E.G.; Keyzers, R.A.; Kalua, C.M.; Maffei, S.M.; Nicholson, E.L.; Boss, P.K. Grape contribution to wine aroma: production of hexyl acetate, octyl acetate, and benzyl acetate during yeast fermentation is dependent upon precursors in the must. J. Agric. Food Chem. 2012, 60, 2638-2646. http:/dx.doi.org/10.1021/jf2042517.
144	54	National Center for Biotechnology Information, U.S. National Library of Medicine. 2013. Methyl 2-ethylbutyrate - Substance Summary (SID 479764). http:/pubchem.ncbi.nlm.nih.gov/summary/summary.cgi?sid=479764#x27. Accessed on 15/12/2013.
145	55	Fauconnier, M.L.; Marlier, M. Fatty acid hydroperoxides pathways in plants. A review. Grasas y Aceites 1998, 48, 30-37. https://doi.org/10.3989/gya.1997.v48.i1.765
146	56	Leffingwell, J.C. 2001. Carotenoids as flavor and fragance precursors. http:/www.leffingwell.com/caroten.htm. Accessed on 15/12/2013.
147	57	Kaiser, B.K.; Carleton, M.; Hickman, J.W.; Miller, C.; Lawson, D.; Budde, M. et al. Fatty aldehydes in cyanobacteria are a metabolically flexible precursor for a diversity of biofuel products. PLOS One 2013, 8(3), e58307. http:/dx.doi.org/10.1371/journal.pone.0058307.
148	58	Mayer, F.; Takeoka, G.R.; Buttery, R.G.; Whiterhand, L.C.; Naim, M.; Rabionowitch, H.D. Studies on the aroma of five fresh tomato cultivars and the precursors of cis- and trans-4,5-epoxy-(E)-2-decenals and methional. J. Agric. Food Chem. 2008, 56, 3749-3757. http:/dx.doi.org/10.1021/jf0732915.
149	59	Vranová, J.; Ciesarová, Z. Furan in Food – a review. Czech J. Food Sci. 2009, 27, 1-10. http://dx.doi.org/10.17221/2843-CJFS
150	60	Pesis, E. The role of the anaerobic metabolites, acetaldehyde and ethanol, in fruit ripening, enhancement of fruit quality and fruit deterioration. Postharvest Biol. Technol. 2005, 37, 1-19. https://doi.org/10.1016/j.postharvbio.2005.03.001
151	61	Cameron, D.C.; Altaras, N.E.; Hoffman, M.L.; Shaw, A.J. Metabolic engineering of propanediol pathways. Biotechnol. Prog. 2008, 14, 116-125. https://doi.org/10.1021/bp9701325
[44]	62	Dos-Santos, N.; Bueso, M.C.; Fernández-Trujillo, J.P. Aroma volatiles biomarkers of textural differences at harvest in non-climacteric near-isogenic lines of melon. Food Res. Int. 2013, 54, 1801–1812. https://doi.org/10.1016/j.foodres.2013.09.031.
152	63	Wikipedia. 2013. Camphor. http:/en.wikipedia.org/wiki/Camphor. Accessed on 15/12/2013.
[71]	64	Pang, X.; Guo, X.; Qin, Z.; Yao, Y.; Hu, X.; Wu, J. Identification of aroma-active compounds in Jiashi muskmelon juice by GC-O-MS and OAV calculation. J. Agric. Food Chem. 2012, 60, 4179–4185. https://doi.org/10.1021/jf300149m.
153	65	Kanehisa Laboratories. 2013. Glycerolipid metabolism. http:/www.genome.jp/kegg-bin/show_pathway?map00561+C00479. 00561 8/30/13. Accessed on 15/12/2013.
154	66	Stipanuk, M.H.; Ueki, I. Dealing with methionine/homocysteine sulfur: cysteine metabolism to taurine and inorganic sulfur. J. Inherit. Metabol. Dis. 2011, 34, 17–32. http:/doi.org/10.1007/s10545-009-9006-9
155	67	Keen, A.R.; Walker, N.J.; Peberdy, M.F. The formation of 2-butanone and 2-butanol in Cheddar cheese. J. Dairy Res. 1974, 41, 249-257. https://doi.org/10.1017/S002202990001966X
156	68	Peterson, D.; Renieccius, G.A. Biological pathways for the formation of oxygen-containing aroma compounds. In: Heteroatomic aroma compounds. ACS Symp. Ser. 2002, 826, 227-242. https://doi.org/http://dx.doi.org/10.1021/bk-2002-0826.ch014
157	69	Rychlik, M.; Schieberle, P.; Grosch, W. (Eds.) 1998. Compilation of odor thresholds, odor qualities and retention indices of key food odorants. Garching, Germany: Technischen Universitat München.
158	70	Josephson, D.B.; Lindsay, R.C. Retro-aldol degradations of unsaturated aldehydes: Role in the formation of c 4-heptenal from t 2, c 6-nonadienal in fish, oyster and other flavors. J. Am. Chem. Soc. 1987, 64, 132-138. https://doi.org/10.1007/BF02546268
159	71	Grosch, W.; Schwarz, J.M. Linoleic and linolenic acid as precursors of the cucumber flavor. Lipids 1971, 6, 351-352. https://doi.org/10.1007/BF02531828
160	72	Hui, Y.H. (Ed.) 2010. Handbook of fruit and vegetable flavors. Hoboken, New Jersey: John Wiley & Sons. https:/doi.org/10.1002/9780470622834
161	73	Wikipedia. 2013. Cyclohexanol. http:/en.wikipedia.org/wiki/Cyclohexanol. Accessed on 15/12/2013.
162	74	Anonymous. Diisobutyl ketone. http:/www.chemicalland21.com/industrialchem/solalc/VALERONE.htm. Accessed on 15/12/2013.
163	75	Rudell, D.R.; Mattinson, D.S.; Mattheis, J.P.; Wyllie, S.G.; Fellman, J.K. Investigations of aroma volatile biosynthesis under anoxic conditions and in different tissues of "Redchief Delicious" apple fruit (Malus domestica Borkh.). J. Agric. Food Chem. 2002, 50, 2627-2632. https://doi.org/10.1021/jf011152w
164	76	Colquhoun, T.A.; Marciniak, D.M.; Wedde, A.E.; Kim, J.Y.; Schwieterman, M.L.; Levin, L.A.; Van Moerkercke, A.; Schuurink, R.C.; Clark DG. A peroxisomally localized acyl-activating enzyme is required for volatile benzenoid formation in a Petunia×hybrida cv.Mitchell Diploid’ flower. J. Exp. Bot. 2012, 63, 4821-4833. http:/dx.doi.org/10.1093/jxb/ers153
165	77	Stueven, R. 2003. Technical note: Down with diacetyl! Available at: http:/www.beerme.com/graphics/pics/diacetyl.gif. Accessed on 15/12/2013.
166	78	Hughes, P.S.; Baxter, E.D. (Eds.) 2001. Beer quality, safety, and nutritional aspects. RSC Paperbacks. Pub. Cambridge:The Royal Society of Chemistry.
167	79	Rodríguez-Nogales, J.M.; Roura, E.; Contreras, E. Biosynthesis of ethyl butyrate using immobilized lipases: a statistical approach. Process Biochem. 2005, 40, 63-68. https://doi.org/10.1016/j.procbio.2003.11.049
168	80	Maeda, H.; Dudareva, N. The Shikimate pathway and aromatic amino acid biosynthesis in plants. Ann. Rev. Plant Biol. 2012, 63, 73-105. http:/doi.org/10.1146/annurev-arplant-042811-105439
169	81	Suzuki, H.; Ohnishi, Y.; Furusho, Y.; Sakuda, S.; Horinouchi, S. Novel benzene ring biosynthesis from C3 and C4 primary metabolites by two enzymes. J. Biol. Chem. 2006, 281, 36944-36951. https://doi.org/10.1074/jbc.M608103200
170	82	Stolle, A.; Ondruschka, B.; Bonrath, W.; Netscher, T.; Findeisen, M.; Hoffmann, M.M. Thermal isomerization of (+)-cis- and (-)-trans-pinane leading to (-)-beta-citronellene and (+)-isocitronellene. Chemistry 2008, 14, 6805-6814. http:/dx.doi.org/10.1002/chem.200800298
171	83	Feldman, J.; Nugent, W.A. 1996. Process for the preparation of optically active cycloolefins. European Patent EP 0749406B1. PCT/US95/02393.
172	84	Fernández-Trujillo, J.P. Unpublished information of near-isogenic line SC12-1.
[42]	85	Fernández-Trujillo, J.P.; Dos-Santos, N.; Martínez-Alcaraz, R.; Le Bléis, I. Non-destructive assessment of aroma volatiles from a climacteric near-isogenic line of melon obtained by headspace sorptive bar extraction. Foods 2013, 2, 401–414. https://doi.org/10.3390/foods2030401.
[19]	86	Verzera, A.; Dima, G.; Tripodi, G.; Ziino, M.; Lanza, C.M.; Mazzaglia, A. Fast quantitative determination of aroma volatile constituents in melon fruits by headspace-solid-phase microextraction and gas chromatography-mass spectrometry. Food Anal. Meth. 2011, 4, 141–149. https://doi.org/10.1007/s12161-010-9159-z.
173	87	Stein, S.; Mirokhin, Y.; Tchekhovskoi, D.; Mallard, G. 2012. The NIST Mass Spectral Search Program for the NIST/EPA/NIH Mass Spectral Library. Version 2.0.December 4, 2012.
174	88	AMDIS32. 2.0g. 2012. NIST. Estimated non-polar retention index (n-alkane scale)
175	89	Panighel, A., Maoz, I., De Rosso, M., De Marchi, F., Dalla Vedova, A., Gardiman, M., Bavaresco, L., Flamini, R. Identification of saffron aroma compound β-isophorone (3,5,5-trimethyl-3-cyclohexen-1-one) in some V. vinifera grape varieties. Food Chem. 2014, 145, 186-190. https://doi.org/10.1016/j.foodchem.2013.08.043
176	90	Wikipedia. 3,3,5-Trimethylcyclohexanol. https://en.wikipedia.org/wiki/3,3,5-Trimethylcyclohexanol. Accessed on 20 november 2022.
g References in violet color were cited in the main text of this work.

## Sheet: Table S5 SC3-5-7
Table S5.	Main fruit volatile compounds identified in the headspace from the non-climacteric Near-Isogenic Line SC3-5-7 and the parental line ‘Piel de Sapo’ (PS) (n=5 and n=21, respectively) for QTL mapping in melon chromosome 3.
	Volatile compounds were selected for significance of the univariate analysis of variance described in the manuscript. Data are the mean relative content in percentage with respect to the total of the probable aromatic volatile compounds identified.
			Compound		Pedigree
Ordera	CASb number	IUPACc name	classd	IDNe	PS	SC3-5-7		p-valuef	MQg
1	000074-93-1	Methanethiol	SDC	2	0.35	0.21	*	*	90
2	00064-17-5	Ethanol	ALC	3	0.43	0.12	*	*	80
3	092112-69-1	Hexane	AHA	13	0	0.1	*	****	72
4	068411-77-8	Cyclohexane	AHA	20	0.42	0.14	*	*	50
5	000600-14-6	Pentane-2,3-dione	KET	25	0	0.13	*	****	85
6	001534-08-3	S-Methyl ethanethioate	SDC	27	0.05	0.82	*	**	80.5
7	NID4h	NID4 (LRI 734; RT 3.229) (m/z 41, 98, 69, 55 ,83)	~ ALD	37	0	0.02	*	***	-
8	000108-88-3	Methylbenzene	OTH	41	1.59	0.33	*	**	76
9	000868-57-5	Methyl 2-methylbutanoate	NAE	45	0	0.07	*	***	76
10	000624-41-9	2-Methylbutyl acetate	ACE	65	0.13	1.19	*	*	83
11	000100-42-5	Ethenylbenzene	OTH	66	5.21	3.14	*	*	97
12	000929-22-6	(E)-Hept-4-enal	ALD	69	0.03	0.05	*	**	67.1
13	000591-23-1	3-Methylcyclohexan-1-ol	ALC	76	0.23	0.15	*	*	60
14	000111-70-6	Heptan-1-ol	ALC	83	0	0.03	*	****	80
15	003214-41-3	Octane 2,5-dione	KET	87	0.03	0.1	*	*	71
16	000142-92-7	Hexyl acetate	ACE	96	0.02	0.1	*	*	85
17	000104-76-7	2-Ethylhexanol	ALC	67	1.32	2.25	*	*	83
18	019780-39-3	(2R,3S)-3-Ethylheptan-2-ol	ALC	106	0.03	0.14	*	**	50
19	000111-87-5	Octan-1-ol	ALC	110	0.05	0.51	*	****	72
20	000104-87-0	4-Methylbenzaldehyde	ALD	112	0	0.12	*	***	83
21	061193-21-3	Undecane	AHA	117	0.1	0.3	*	*	64
22	004621-04-10	4-Propan-2-ylcyclohexan-1-ol	ALC	128	0.1	0.21	*	*	71
23	000464-49-3	1,7,7-trimethylbicyclo[2.2.1]heptan-2-one	TER	129	0.98	0.66	*	*	98
24	31502-19-9	(E)-non-6-en-1-ol	ALC	130	0.04	0.19	*	****	79
25	018829-56-6	(E)-Non-2-enal	ALD	133	0.14	0.46	*	*	80
26	000103-09-3	2-Ethylhexyl acetate	ACE	134	0	0.4	*	****	86
27	000557-48-2	(2E,6E)-Nona-2,6-dienal	ALD	135	0.09	0	*	*	72
28	056805-23-3	(3Z,6Z)-Nona-3,6-dien-1-ol	ALC	136	0.02	0.15	*	*	80
29	007371-86-0	4-Acetyloxypentan-2-yl acetate	ALC	141	0.02	0.28	*	****	73
30	000093-92-5	1-Phenylethyl acetate	ACE	142	0.22	0.05	*	**	81
31	094094-93-6	Dodecane	AHA	143	0.03	0.45	*	***	87
32	000112-31-2	Decanal	ALD	144	0.49	0.13	*	****	97
33	000112-14-1	Octyl acetate	NAE	145	0.03	0.47	*	****	38
34	015764-16-6	2,4-Dimethylbenzaldehyde	ALD	149	0	0.13	*	****	93
35	000103-45-7	2-Phenylethyl acetate	ACE	151	0.12	0.77	*	**	72
36	000079-77-6	(E)-4-(2,6,6-Trimethyl-1-cyclohexenyl)but-3-en-2-one	KET	160	0.02	0.11	*	**	72
SC3-5-7 means followed by an asterisk were significantly different of the control PS according to one-way ANOVA with pedigree effect followed by a Dunnett test (P = 0.05). *, **, ***, ****: significance at P ≤ 0.5, 0.01, 0.001, and 0.0001, respectively.
a Order of the compounds in this table.
b CAS, Chemical Abstracts Service.
c IUPAC, International Union of Pure and Applied Chemistry.
d Compound Classes: ACE, acetate esters; ALC, alcohols; ALD, aldehydes; KET, ketones; NAE, non-acetate esters; SDC, sulfur-derived compounds.
e IDN: Identification number assigned for each volatile compound in the analysis according to its increasing order of retention time in the chromatogram.
f The raw p values of the ANOVA were corrected for the multiple test using the Benjamini and Hochberg (1995) false discovery rate criterion. Original data were transformed for statistical analysis by substituting the zero values by the minimum non-zero value observed and applying the log-transformation (base 2).
g MQ: Match quality or similarity (0-100 units) of spectra compared with those of the National Institute for Standards and Technology (NIST05a.L, search version 2.0) data bank.
h Mass spectra unidentified compounds (NID) were identified by linear retention index, retention time (min) and main ions (mass to charge ratio).
Reference
Benjamini, Y.; Hochberg, Y. Controlling the false discovery rate: A practical and powerful approach to multiple testing. J. Roy. Stat. Soc. B. 1995, 57, 289-300. DOI: 10.1111/j.2517-6161.1995.tb02031.x

## Sheet: Table S6 CNA
Table S6.	Chemical and sensory attributes of each group of the individual volatile compounds obtained in the first five groups of the correlation network analysis (Fig. 4; Table 5)
	with two or more compounds in each group in Near-Isogenic Lines (NILs) with introgression on melon chromosome 3 [SC3-5-7 , SC3-5-8, SC3-5-12, SC3-5-13, SC3-5-14]
	and the parental control ‘Piel de Sapo’ (PS). The QTLs of the VOCs found in chromosome 3 colocalizing or not with the QTL ETHQB3.5 are also mentioned in a separate column.
HCA. Group 1
			Compound		Retention									QTL
Ordera	CASb number	IUPACc name	Classd	IDNe	time (min)	LRI Cal.f	LRI Reference	Ref.1g	Precursors		Ref.2g	Aromatic notes	Ref.3g	QTL mapped in melon chromosome 3	QTL colocalized with ETHQB3.5
1	000079-20-9	Methyl acetate	ACE	6	1.46281	ND	522	1	Methanol biosynthesis		3	Etherial and solvent-like, estry, fruity, winey, cognac and rum	5	0	0
2	000078-83-1	2-Methylpropan-1-ol	ALC	16	1.956	623	626	1	AA	Leu/Val/Thr	15, 32, 33	Solvent-like, bitter, glue, alcohol, leek, licorice	5	0	0
3	000554-12-1	Methyl propanoate	NAE	17	1.98425	604.042	604	1	AA	Ala	2, 3, 18	Fresh, harsh, rum, fruity, strawberry, apple; Ethereal, rum-like, fruity/Fruity	4, 5, 6	0	1
4	001534-08-3	S-Methyl ethanethioate	SDC	27	2.68765	701	700	1	AA	Met	8, 9, 10	Sulfurous, eggy, cheese, dairy, vegetable, cabbage	5	1	0
5	000109-60-4	Propyl acetate	ACE	32	2.92643	717	708	1	AA	Thr/Ala	11, 12	Sweet, ketonic, fermented, fruity, caramellic note; Solvent-like pungency, lifting, fusel, amyl alcohol, sweet and fruity	4, 5	0	0
6	000623-42-7	Methyl butanoate	NAE	33	3.08221	724	724	1	AA	Ile	11	Pungent, etherial, fruity, perfumey and fusel with a fermented, cultured, creamy undernote; pungent, perfume, fermented; Fruity,apple-like	4,5, 13	0	1
7	000137-32-6	2-Methylbutan-1-ol	ALC	34	3.33741	741	738	1	AA	Ile	14, 18	Malty, balsamic, wine, ripe onion, buttery ; Whisky, fusel,wine, alcoholic	4, 5	0	1
8	000110-19-0	2-Methylpropyl acetate	ACE	44	4.11253	785	770	1	AA	Val	11, 15	Fruity, flowery, strong, banana-pear note ; Sweet, fruity, etherial with an apple banana nuance	4, 5	0	1
9	000868-57-5	Methyl 2-methylbutanoate	NAE	45	4.19459	790	780	1	AA	Ile	11, 15, 16, 18	Apple-like, fruit, spirit, solvent, chewing gum; Etherial, Iifting, fruity, tutti-frutti and ripe with a fatty, green nuance; Sweet, fruity, apple-like	4, 5, 6	1	0
10	000820-71-3	2-Methylprop-2-enyl acetate	ACE	47	4.49626	803.235	804	1	Pyruvic acid	Pyruvic acid, Val	36, 59, 60, 76	Not found	-	0	1
11	000106-36-5	Propyl propanoate	NAE	50	5.10405	819	810	1	AA	Ile	18	Sharp chemical, pungent, sweet, fruity, pineapple	5	0	1
12	000123-86-4	Butyl acetate	ACE	51	5.24155	822.639	828.77	1	FAs	Linolenic Acid	16, 19	Bitter, green, sweaty, strong, sweet, fruity, banana, pear, pineapple note; Ethereal, solvent, fruity, banana; Pear	4, 5, 20	0	1
13	002432-51-1	1-Methylsulfanylbutan-1-one	SDC	55	6.3383	851	869	1	AA	Met	8, 9, 10	Rancid butter; Tropical fruit topnotes	4, 5	0	1
14	005271-38-5	2-Methylsulfanylethanol	SDC	56	6.03652	843	838	1	AA (Yang cycle)	Met--> 3-methylsulfanylpropanal (methional)	72	Sulfurous meaty.	5	0	0
15	000540-42-1	2-Methylpropyl propanoate	NAE	61	7.19675	868	865	1	AA	Ile	18	Fruity green ether sweet tutti frutti banana	5	0	1
16	000123-92-2	3-Methylbutyl acetate	ACE	63	7.58393	883.622	876	1	AA	Leu/Ala	11, 15	Banana; Solvent, marzipan, malt; Fresh, banana, sweet, fruity, pear odor	4, 21, 22	0	1
17	000624-41-9	2-Methylbutyl acetate	ACE	64	7.67649	886	901	1	AA	Ile/Ala	16, 19, 23, 24	Herbaceous, ethereal rum-like, fermented-fruity odor, banana ; Sweet, banana, fruity, ripe, estry and tropical with a juicy, fruit-like note	4, 5	1	0
18	000628-63-7	Pentyl acetate	ACE	70	9.30775	924	916	1	FAs	Linolenic Acid	13, 31	Herbaceous; Ethereal, fruity, banana, pear, apple	2, 4	0	1
19	016630-66-3	Methyl 2-methylsulfanylacetate	SDC	71	8.93374	913	929	1	AA	Met	8, 9, 10	Cooked potato, roasted, nut, fruity, tropical; Cooked potato, roasted, nut	4, 21	0	1
20	001191-16-8	3-Methylbut-2-enyl acetate	ACE	72	9.68368	926.527	929	1	AA	Leu	2	Sweet, fresh, banana, fruity, jasmin, ripe, heliotrope, balsam; A fruity mango odor with apple, pear banana nuances.	5, 26	1	0
21	023747-45-7	3-Methyl-1-methylsulfanyl-butan-1-one	SDC	73	10.3604	939	938	1	AA	Met	15	Sharp ripe, cheese, sulfury, acrid, fermented, tomato, mushroom	4, 5	0	1
22	115051-66-6	1-(3-Hydroxypropylsulfanyl)ethanone	SDC	93	14.2452	1008	NR	1	AA	Met	8, 9, 10	Not found	-	0	1
23	000142-92-7	Hexyl acetate	ACE	95	14.9449	1018	1017	1	FAs	Linolenic Acid	16, 19	Fruity, Spicy, Herbal, Sweet wine, Rubbery, Tobacco, Acidulous, Citrus, Green, Herbs; Green, fruity, sweet, fatty, fresh, apple and pear; Apple, cherry, pear, floral; Apple, cherry;Sweet, fatty, fresh, pear	4, 5, 6, 13, 22	1
24	000470-82-6	1,8,8-Trimethyl-7-oxabicyclo[2-2-2]octane	TER	97	15.5704	1028.1	1038	1	GDP	Monoterpene biosynthesis	37	Eucalyptus, herbal, camphor	5	0	1
25	NID1	NID1 (LRI 1143; RT 20.871)	NID	121	20.8709	1142.3	-	-	-	-	-	-	-		1
26	000140-11-4	Benzyl acetate	ACE	131	21.4192	1177.46	1165	1	AA	Phe	15	Floral, burnt, boiled zucchini; Sweet, fruity and floral; Fresh, boiled vegetable	4, 5 21		1
27	007371-86-0	4-Acetyloxypentan-2-yl acetate	ALC	140	21.655	1192.56	1192	85	Sugar metabolism & alcohol esterification	Dihydroxyacetone	61	Not found	-	0	0
28	000103-45-7	2-Phenylethyl acetate	ACE	150	22.1793	1263	1257	1	AA	Try/Phe/Ile	11, 30	Rose, Floral, Fruity, Sweet; Sweet, honey, floral rosy, with a slight yeasty honey note with a cocoa and balsamic nuance; Rose-petal aroma	4 ,5, 30	1	0
HCA. Group 2
			Compound		Retention									QTL
Ordera	CASb number	IUPACc name	Classd	IDNe	time (min)	LRI Cal.f	LRI Reference	Ref.1g	Precursors		Ref.2g	Aromatic notes	Ref.3g	QTL mapped in melon chromosome 3	QTL colocalized with ETHQB3.5
1	000123-72-8	Butanal	ALD	10	2.239	653	682	1	AA	Ile	4,5,6,7,8	Green, almond, strong burnt, malty, cocoa.	27	1	0
2	000123-73-9	But-2-enal	ALD	18	2.14261	645	645	1	Butanedione (diacetyl)	2,3-butylene glycol	67	Ethereal, pungent.	4	1	0
3	00616-25-1	Pent-1-en-3-ol	ALC	23	2.473	682	683	1	FAs	Linolenic Acid	55	Pungent, butter, milky.	4	0	0
4	017528-72-2	Pent-1-en-3-one	KET	24	2.52573	688	678	1	FAs	Linolenic Acid	55	Plastic, leather.	4	1	0
5	000565-69-5	2-Methylpentan-3-one	KET	36	3.58236	755	748	1	FAs	Linolenic Acid	55	Mint	4	0	0
6	000066-25-1	Hexanal	ALD	48	4.72772	809	804	1	Fas	Linolenic Acid	38, 39, 71	Green, fruity, acorn-like, tallowy, fishy, grassy, herbal, leafy.	4	1	0
HCA. Group 3
			Compound		Retention									QTL
Ordera	CASb number	IUPACc name	Classd	IDNe	time (min)	LRI Cal.f	LRI Reference	Ref.1g	Precursors		Ref.2g	Aromatic notes	Ref.3g	QTL mapped in melon chromosome 3	QTL colocalized with ETHQB3.5
1	068411-77-8	Cyclohexane	AHA	20	2.26875	659	655	1	Organic acids (condensation) or degradation of terpenes or other compounds	Organic acids, terpenoids	47	Sweet, gasoline-like and distinctive detergent-like odor	47	0	0
2	000108-88-3	Methylbenzene	OTH	41	3.87574	770.808	773	1	Shikimate pathway	Benzene; 3-Amino-4-hydroxybenzoic acid	80, 81	Sweet; Pungent, caramel, ethereal, synthetic, fruity, rubbery, solvent-like	4, 5	0	0
3	018729-48-1	3-Methylcyclopentan-1-ol	ALC	57	6.11586	845	849f	-	Mevalonate pathway	Alfa-pinene,	63, 82, 83	Not found	4	0	0
4	000105-54-4	Ethyl butanoate	NAE	49	4.84165	812	818	1	AA	Leu/Iso-->Butyric acid	17,78, 79	Sweet, fruity, tutti frutti, lifting and diffusive; Apple, sweet	4, 5	0	0
HCA. Group 4
			Compound		Retention									QTL
Ordera	CASb number	IUPACc name	Classd	IDNe	time (min)	LRI Cal.f	LRI Reference	Ref.1g	Precursors		Ref.2g	Aromatic notes	Ref.3g	QTL mapped in melon chromosome 3	QTL colocalized with ETHQB3.5
1	NID2	NID2 (LRI 908; RT 8.645 ) (m/z 71, 41, 58, 55, 56)	NID	54	8.645	908	ND	-	-	-	-	-	-	0	0
2	001565-75-9	2-Phenylbutan-2-ol	ALC	110	19.3161	1086	1184f	87	AA	Phe (2-Phenyl-2-butanal)	16,17	Mild green sweet earthy.	5	0	0
3	002040-07-5	1-(2,4,5-Trimethylphenyl)ethanone	KET	139	21.598	1189	1189	62	ACP/EB	-	48	Not found	-	0	0
HCA. Group 5
			Compound		Retention									QTL
Ordera	CASb number	IUPACc name	Classd	IDNe	time (min)	LRI Cal.f	LRI Reference	Ref.1g	Precursors		Ref.2g	Aromatic notes	Ref.3g	QTL mapped in melon chromosome 3	QTL colocalized with ETHQB3.5
1	000100-42-5	Ethenylbenzene	OTH	65	7.94801	893.101	898	1	Styrene pathway		25	Sweet, balsam, flora, plastic ; Balsamic, gasoline	5, 21	0	1
2	000591-23-1	3-Methylcyclohexan-1-ol	ALC	75	10.5024	941	969f	-	CH-ol + Esterification or phenol hydrogenation	Cyclohexane or phenol	47, 73	Dry solvent musty rummy fusel fruity.	4	1	0
3	005441-52-1	3,5-Dimethylcyclohexan-1-ol	ALC	89	13.535	996	1030f	87	CH-ol + Esterification or phenol hydrogenation	Cyclohexane or phenol	47, 73	Not found	-
4	001193-81-3	(2-Methylcyclohexyl)methanol	ALC	101	16.6694	1045	1049	84	CH-ol + Esterification or phenol hydrogenation	Cyclohexane or phenol	47, 73	Not found	5	1	0
5	000464-49-3	1,7,7-trimethylbicyclo[2.2.1]heptan-2-one	TER	128	21.091	1156	1151	1	HMG-CoA reductase pathway or Mevalonate.-dependent or isoprenoid pathway	Alfa-pinene, geranyl pyrophosphate	63	Camphoreous, medicinal, mentholic, with a cooling green nuance; woody	4; 5	0	0
6	074367-33-2	(1-Hydroxy-2.4.4-trimethyl-pentan-3-yl) 2-methylpropanoate	NAE	152	22.675	1357.61	1347	1	AA	Met/Cys	31	Not found	-	1	0
7	74367-31-0	2-Ethyl-3-hydroxyhexyl 2-methylpropanoate	NAE	153	22.759	1376	1375	1	Fas	-	52	Not found	5	1	0
a Order of the table. Underlined numbers are compounds not interpretable in Table 4 for QTL mapping in melon chromosome 3.
b CAS: chemical abstracts service.
c IUPAC, International Union of Pure and Applied Chemistry.
d Compound Classes: ACE, acetate esters; KET, ketones; NAE, non-acetate esters; NID, not identified; SDC, sulfur-derived compounds; TER, terpenes.
e IDN: Identification number assigned for each volatile compound in the statistical analysis according to its increasing order of retention time in the chromatogram
f LRI Cal: Linear retention indices calculated from the RT of a series of straight-chain alkanes (C6-C20). Abbreviations and acronyms: LRI, linear retention time; LRI Ref., linear retention time referenced (LRI Ref.), Ref(), literature references for LRI (Ref.1), volatile precursors (Ref.2) or aromatic notes (Ref.3); AA, amino acid; FAs, fatty acids; Ala, L-Alanine, Cys, L-Cysteine; GDP, geranyl …
g Reference numbers mentioned in Table S4
